# Supplementary material for: Multi‐Omics Analyses on Maya‐Land Tomatoes Shed Light on Plant Strategies to Thrive in High Temperatures
Source: Physiol Plant. 2025 Jul 27;177(4):e70429. doi: 10.1111/ppl.70429 (PMC12301587; doi:10.1111/ppl.70429)
Supplement: Supplementary file 2 — Data S2: Supplementary Tables. [file PPL-177-e70429-s002.xlsx]

## Sheet: Tanle S1
Table S1. List of primers used in this study
	GENE ID	Primers Name	Forward (5' to 3')	Reverse(5' to 3')	Purpose	Reference
	Solyc04g082000.4	PLDδ	TCATCCGTCAACTGTGTGCT	CGCCAAGGAAAGCTGAAACC	qRT-PCR	Guo X, Zhu W, Wang F, Wang H (2024) Genome-Wide Investigation of the PLD Gene Family in Tomato: Identification, Analysis, and Expression. Genes, 15:
	Solyc03g111010.4	GPAC	GGGTTGCTCTCCAAAGAAATG	CTGGCCGTGTACACTATCATAC	qRT-PCR	Bokhale M, Mwaba I, Allie F (2020) Real-time PCR data for reference candidate gene selection in tomato infected with Tomato curly stunt virus. Data in Brief, 31:
	Solyc01g079870.4	NF-YC9	AAAGCGGATGAAGATGTTAGGATGA	TCTCACAGGCACGAGCAAATACGAC	qRT-PCR	Li S, Li K, Ju Z, Cao D, Fu D, Zhu H, Zhu B, Luo Y (2016) Genome-wide analysis of tomato NF-Y factors and their role in fruit ripening. BMC Genomics, 17:
	Solyc01g096710.4	NF-YC11	GGCAGATGAAATAACAAACAAATGG	GACAACTAAGAAATAGACGGACACT	qRT-PCR	Li S, Li K, Ju Z, Cao D, Fu D, Zhu H, Zhu B, Luo Y (2016) Genome-wide analysis of tomato NF-Y factors and their role in fruit ripening. BMC Genomics, 17:
	Solyc08g005170.3	HafA1a	CGTATGATATGGTGGATGA	GCTGGAGAAGTTATTATGC	qRT-PCR	Yang X, Zhu W, Zhang H, Liu N, Tian S (2016) Heat shock factors in tomatoes: Genome-wide identification, phylogenetic analysis and expression profiling under development and heat stress. PeerJ, 2016:
	Solyc12g007070.2	HsfC	GCTCAATACTTATGGATTCAG	TTCCTCACTATGTTCTTCAA	qRT-PCR	Yang X, Zhu W, Zhang H, Liu N, Tian S (2016) Heat shock factors in tomatoes: Genome-wide identification, phylogenetic analysis and expression profiling under development and heat stress. PeerJ, 2016:
	Solyc02g072000.3	HsfA4	AACACTTATGGATTCAGGAA	TACGCCTATGGATATTCTTC	qRT-PCR	Yang X, Zhu W, Zhang H, Liu N, Tian S (2016) Heat shock factors in tomatoes: Genome-wide identification, phylogenetic analysis and expression profiling under development and heat stress. PeerJ, 2016:
	Solyc03g078400.3	β-Actin	AGCAGGAACTTGAAACCGCT	CTCATGGATACCCGCAGCTT	qRT-PCR	Guo X, Zhu W, Wang F, Wang H (2024) Genome-Wide Investigation of the PLD Gene Family in Tomato: Identification, Analysis, and Expression. Genes, 15:

## Sheet: Table S2
Table S2. Global expression profiles for control and heat-treated plants of both ecotypes.
AcaRC: Acaxochitlán roots control
AcaRH: Acaxochitlán roots heat
AcaLC: Acaxochitlán leaves control
AcaLH: Acaxochitlán leaves heat
CalRC: Calkiní roots control
CalRH: Calkiní roots heat
CalLC: Calkiní leaves control
CalLH: Calkiní leaves heat
Label	AcaRC	AcaRC	AcaRC	AcaRH	AcaRH	AcaRH	AcaLC	AcaLC	AcaLC	AcaLH	AcaLH	AcaLH	CalRC	CalRC	CalRC	CalRH	CalRH	CalRH	CalLC	CalLC	CalLC	CalLH	CalLH	CalLH
Sample	Sample1	Sample2	Sample3	Sample1	Sample2	Sample3	Sample1	Sample2	Sample3	Sample1	Sample2	Sample3	Sample1	Sample2	Sample3	Sample1	Sample2	Sample3	Sample1	Sample2	Sample3	Sample1	Sample2	Sample3
Solyc00g013180.1	14.7298	5.25616	22.4653	74.822	53.221	53.3736	15.6702	7.22349	10.2562	13.9663	16.2481	25.8115	33.3663	29.3617	23.6056	46.9048	77.7449	29.2124	13.6206	9.96947	7.86327	11.433	17.0418	9.35253
Solyc00g014790.2	7.73451	11.071	6.46508	8.75211	12.0451	17.2755	3.4826	4.86238	3.12588	14.6493	0	7.14703	8.58245	0	4.92176	8.11242	12.0425	17.7334	1.5468	1.8622	4.83559	7.79804	5.20402	6.65648
Solyc00g014800.1	2.63759	1.29282	3.8222	3.81914	5.56818	3.70749	0	1.04873	1.43626	2.75198	6.02674	4.01098	3.75067	1.42116	1.10333	5.73392	5.05673	4.98985	1.4006	3.59403	0	5.30237	2.3345	6.84681
Solyc00g014850.1	0	1.07344	0	0	1.47342	3.91273	0	0	0.579116	4.70858	1.72713	1.1108	2.67708	1.76833	0	4.27166	1.02927	0.855424	0	0	0	2.09401	0	0.928438
Solyc00g019730.1	0	0	0	15.377	21.1236	0	0	0	0	0	0	0	11.5494	11.7806	25.7615	27.1085	16.2386	0	0	0	0	0	0	0
Solyc00g019750.1	0	0	0	1.26709	5.6021	0.685435	0	0	0	0	0	0	1.26213	0	0	6.10494	1.0309	1.31767	0	0	0	0	0	2.01659
Solyc00g019950.1	9.43592	19.8498	30.3862	83.5529	44.0518	76.3819	1.31721	6.145	8.1288	15.4627	10.203	10.9435	48.6969	49.9852	67.8551	43.6434	133.181	41.8012	5.06934	4.54851	6.31234	7.48322	6.73623	11.8697
Solyc00g019970.2	15.5292	15.2855	21.8924	69.9288	68.8328	115.04	7.70174	4.83889	5.49885	19.1166	8.42722	25.8334	62.041	29.1188	47.9113	70.4214	87.2556	69.3016	2.33457	7.46414	14.5339	13.2355	18.6062	24.9162
Solyc00g019980.2	2.81645	5.54366	5.66368	4.99897	10.0155	14.1518	0.697816	2.91239	6.2634	10.2684	4.20649	10.0203	6.43012	5.30815	8.83798	21.207	20.0666	14.3598	3.10043	4.65893	3.22588	8.88031	11.4208	6.65214
Solyc00g019990.1	0	0	0	1.2678	0	1.31974	0.456167	0.693995	0.901327	3.89523	0	0	0	0	0	0.952858	3.09006	2.3744	0.794459	0.903604	0	0	0	0
Solyc00g020010.1	0.565487	0	0	1.26423	0	1.93945	0	0	0	0	0	2.5967	0	0	0	0	1.02639	0	0	0	0	5.67587	0	2.01671
Solyc00g020020.2	3.51829	6.92481	6.46918	13.75	11.0284	29.0732	2.09163	3.88632	2.34674	14.6599	8.40929	8.58302	11.4369	2.65587	5.89858	21.2117	20.0686	20.2699	0.77431	7.45172	1.61244	10.007	13.5128	10.813
Solyc00g020040.1	6.8513	10.7713	11.8541	50.4086	49.1772	41.4396	0	1.00428	5.28514	8.56996	8.25647	4.17414	20.4138	12.2865	19.5675	35.2426	56.3963	16.7885	1.48529	3.67227	4.77404	2.38547	5.4507	5.89318
Solyc00g021630.1	9.64683	43.3474	23.8263	78.0031	59.0939	46.2785	2.71208	6.98045	9.88987	12.9272	16.5789	23.7949	42.1082	28.4995	68.3101	56.5372	175.109	35.3048	3.74629	2.76294	19.151	10.5712	20.5004	5.87834
Solyc00g021640.2	12.2049	18.3925	24.6795	117.953	125.281	151.159	9.31287	7.58029	8.84093	101.658	72.45	90.5645	48.5728	26.0052	41.7922	97.8705	128.008	74.624	7.99662	13.178	6.51123	54.9562	45.1526	51.897
Solyc00g022090.1	0.597425	0	0	2.57965	6.65698	2.7105	0	0	0	4.97705	0	1.19186	0.829069	1.61852	0	4.05475	4.09354	8.31688	0	0	1.47098	1.78968	1.37108	0.899907
Solyc00g022100.1	5.2455	11.5655	11.4109	71.3846	56.2018	23.607	0.635345	2.10879	7.84168	12.3165	10.0036	11.9626	45.9619	35.7476	52.3988	54.2645	90.065	15.7824	3.47123	2.68704	12.4458	12.1196	5.89397	6.00558
Solyc00g023570.1	0	0	0.688467	5.15783	4.21982	6.62886	0.537479	0	0	0	1.78119	0	0	0	0	1.3875	1.02691	2.52555	0	0	0	1.95085	1.41364	1.82938
Solyc00g023590.2	1.42111	0	1.63088	13.706	10.8588	22.984	0	2.87952	0.792566	11.8401	8.46485	4.33528	3.54774	1.31445	0	9.3263	10.0186	15.2332	0	2.80879	1.61996	6.50742	3.06513	4.13961
Solyc00g023710.1	0	2.72857	0	8.78898	6.15343	4.6556	0	0	0	1.44582	0	0	1.44486	1.34769	2.01523	6.89533	6.03289	3.36765	0	0	0	2.30756	1.06603	0.837227
Solyc00g025290.1	57.8674	21.9139	58.7221	113.373	97.3289	313.612	12.7548	15.7729	7.15563	32.9352	56.1375	31.9961	109.006	47.0403	140.834	193.87	182.095	292.567	17.4335	23.3252	6.23202	36.068	66.853	85.6838
Solyc00g025400.2	1.39057	0	0.800388	7.52817	12.2626	15.5501	0.686171	0.986143	0.769875	5.79602	6.2558	7.06412	1.44244	0	0	16.9123	15.0775	10.9505	0	0.925501	0	2.29392	4.24701	2.50915
Solyc00g028960.1	0.57299	2.14689	0	0	0	0	7.29298	8.21238	4.05381	1.17715	3.45426	3.3324	0.892359	5.30498	0	1.42389	0	1.71085	0	3.35111	0	4.18802	1.43886	3.71375
Solyc00g036520.1	0	0	0.780319	3.79603	3.21418	3.78707	0	1.0221	0.740673	0	0	0	0.736897	1.38602	3.17085	0.632182	1.00876	2.5092	0	0	0	0	1.11919	0.847204
Solyc00g047200.1	0.561336	5.20877	0.678664	15.1685	9.0143	6.41518	0.919651	0	2.37167	5.07266	5.49036	3.54779	6.79511	9.22079	6.88106	16.7413	26.6597	3.20463	2.1066	1.73822	1.21406	0	5.50909	0
Solyc00g049210.1	7.92273	12.7768	14.8482	132.703	119.816	89.0269	3.59758	3.77495	8.07241	37.4912	17.0835	23.4499	81.4559	36.284	77.4606	136.732	211.889	50.0621	2.41155	2.82852	3.26045	18.8723	19.9557	12.3368
Solyc00g052430.2	4.27976	23.8865	13.908	169.236	87.3241	79.5239	0.7101	0.955244	6.37352	13.37	21.2168	15.9598	65.7946	34.0382	70.1088	107.416	189.228	21.1735	0	0	11.3603	12.8894	10.1484	1.65277
Solyc00g069880.2	0.702191	0	0.807203	2.50169	1.0059	2.35295	0.695264	0	0	1.46301	2.09935	1.42738	1.43186	0	0	3.74592	3.01125	2.53261	0	0	0	0	1.04329	0
Solyc00g072800.2	0.685771	0	1.58187	3.7796	8.35786	5.37627	0	1.00313	0	2.85926	2.06551	1.39273	1.45713	0	2.05632	11.9538	15.1044	11.7546	0	0	0	1.18975	0	2.5246
Solyc00g094530.1	1.85285	0	3.61211	15.4482	8.72785	16.7663	0.586146	0	0.657273	6.44894	1.9056	6.22021	14.3299	6.15303	10.0633	22.3768	22.4192	7.43574	0.629651	0	1.50492	4.8175	1.3039	0
Solyc00g094540.1	3.4994	4.43703	4.1308	16.7629	14.0661	19.2237	0	0	1.19992	3.6239	5.34356	10.337	12.0536	8.47277	14.7148	17.3437	20.5381	8.41851	0	1.68678	0	7.8034	4.24091	0.914692
Solyc00g112190.2	0	0	0.818916	12.439	5.87639	3.18415	0	0	0	1.48721	4.2466	4.35784	1.4137	1.30759	0	8.06836	9.0091	1.69426	0.792783	0.938697	1.62376	1.07104	0	0.825925
Solyc00g118680.2	0	5.11243	2.27213	11.4854	6.80091	5.87495	0	1.0593	0.708152	1.36182	3.98659	1.32206	11.3482	5.75175	5.62713	7.67575	16.2	4.14904	0	0	1.55162	5.464	2.37833	0
Solyc00g118690.1	0	0	0	1.27172	1.69763	5.06221	0	0	0.511855	0	0	2.92767	0	0	0	4.79871	4.10966	4.75676	0	0.841372	0	2.57501	4.32107	0
Solyc00g125990.1	5.50444	8.11514	14.2778	78.0371	57.1533	60.8546	1.35343	1.99805	4.55577	27.252	14.4919	19.5656	28.3445	13.5918	30.6652	58.449	74.4857	44.536	0	5.52148	0	18.8664	27.0445	16.8058
Solyc00g142160.1	0	1.08779	0.682289	3.86584	0	0.6562	0.527377	0	0.587392	0	0	2.25206	0	0	0	1.40863	0	1.6985	0	0	0	2.03596	0	0
Solyc00g142170.2	4.97168	0	6.52103	21.1851	9.87856	36.4431	0	1.92075	0.792091	10.3556	2.11558	7.22212	4.25873	1.31507	3.8699	17.4118	15.029	12.6932	0.785891	0.936046	0	1.08579	5.11253	0.828099
Solyc00g180440.1	24.421	10.1399	23.3291	19.0318	8.68382	29.7785	71.3354	28.7163	22.4623	78.0579	33.8727	17.0514	14.8674	8.61639	18.8354	17.2885	20.5265	21.6308	34.0193	53.4017	26.749	23.9116	42.7671	31.7055
Solyc00g181250.2	1.40051	2.75579	1.61061	3.75581	4.04123	3.9121	0	0	1.55443	7.29552	4.19088	4.26996	1.4348	0	0	7.4988	4.01665	7.59331	1.53684	0	1.60868	2.25169	0	0.833649
Solyc00g230060.1	0.702747	8.29838	1.6155	5.0021	6.02779	11.773	4.17601	3.8926	10.9325	13.1772	21.0048	28.5716	1.43101	1.32973	0	10.6106	4.01452	4.22173	6.18178	1.86165	6.44573	8.92482	10.4183	14.981
Solyc00g230070.1	6.65948	3.82459	5.3129	20.3592	6.73756	11.3939	6.21447	11.5711	10.3207	24.8697	12.2686	11.8198	35.6674	14.4163	49.2235	41.9917	41.12	7.53567	20.0407	10.9172	27.4718	38.1659	51.9986	12.7094
Solyc00g230080.1	0	0	0	2.57923	5.29307	8.15332	0	0	0	0	3.69253	1.1968	2.47731	1.61061	0	5.39179	4.09164	8.30893	0	0	0	1.77175	0	0.898303
Solyc00g244290.1	4.61578	0	0.76444	45.8297	17.8182	13.347	3.20014	5.24364	7.18129	17.8878	30.1337	25.4029	10.5019	8.52696	6.61996	26.7583	34.3858	11.643	7.00302	4.49253	6.24105	13.2559	4.669	9.41436
Solyc00g244300.1	2.772	0.939145	1.3292	2.54167	6.84436	3.16458	2.36713	1.73547	1.52252	1.06806	1.5038	0	0	4.21382	0	3.22941	0	0.96149	1.82684	1.68618	5.16468	0	4.30865	1.96829
Solyc00g281110.1	0	1.17332	0.710929	0	5.17063	2.7466	0	0	0	2.52879	0	1.21534	0	0	0	2.66945	3.0645	0.828341	0	0	0	0	0	1.78432
Solyc00g316530.1	8.39453	0.877322	4.72961	0	3.58655	11.5086	5.53413	4.69991	1.43517	0	2.78011	0	1.11967	0	2.26059	0.870059	4.10069	1.0519	4.68146	4.32435	0	0	1.38611	2.00743
Solyc00g500003.1	6.47497	11.3437	2.47235	11.1663	13.5515	13.6213	6.46576	4.7253	2.41803	4.49404	6.40154	7.31953	0.702816	0	0	0.618954	0.999684	2.545	0	0	0	2.10275	0	0
Solyc00g500011.1	3.64485	5.75179	12.5004	8.64392	3.79264	4.05269	0	0	2.46188	1.5173	0	0	7.65212	2.55892	6.47912	10.4698	18.9461	10.2039	0	0	0	0	0.977183	0
Solyc00g500012.1	1.45329	0	2.49333	3.70887	1.90584	2.42483	0	0	0	0	0	0	1.39478	0	0.930594	3.69978	4.98898	4.2493	0	0	0	0	0	0
Solyc00g500014.1	0.727792	5.7419	6.65778	4.94231	5.70339	2.42818	0	0	0.818809	0	0	0	2.78612	3.84496	3.71247	4.31379	6.98239	7.65083	0	0	0	0	0	0
Solyc00g500015.1	4.36758	5.74305	5.82649	3.70648	3.80114	2.42858	0.73003	0	0	1.5152	0	0	4.17856	3.84419	0.927821	3.08105	3.98979	5.95084	0	0	0	0	0	0
Solyc00g500020.1	15.7394	14.0956	20.5051	38.5365	21.484	19.136	48.4827	41.8742	54.3944	95.3527	68.0295	64.0379	49.4095	31.3213	51.5972	60.7823	70.0482	18.6435	57.2507	90.201	58.5059	85.2881	57.5438	43.7345
Solyc00g500021.1	3.47859	4.39086	6.16531	2.57839	2.85564	6.59189	12.7681	14.6706	14.8285	27.5532	31.752	36.3697	3.48258	1.7175	3.00684	7.6928	15.4184	8.45694	16.0666	13.4619	11.4542	27.9418	38.4158	15.6219
Solyc00g500022.1	36.4613	81.4078	36.2791	66.3252	42.3451	50.9156	174.174	90.7554	159.605	392.996	234.896	200.959	78.8373	75.9714	72.205	103.063	128.508	68.3591	132.439	165.49	246.283	283.881	283.457	125.805
Solyc00g500023.1	1250.33	1295.37	1449.82	1170.52	875.49	1100.35	2700.71	1818.09	1953.32	7072.62	3182.04	3091.09	1785.62	1403.17	1546.45	2002.37	2120.41	1671.82	1764.95	2027.47	2065.76	3173.32	2544.92	1757.98
Solyc00g500024.1	120.653	75.0112	148.119	151.459	106.772	129.603	133.306	161.014	189.764	216.84	140.669	146.122	337.107	166.375	322.757	280.569	300.002	128.904	176.021	225.006	198.623	230.203	202.568	107.072
Solyc00g500025.1	0	0.766109	0.774677	0	0	0	0	0.624879	0	0	0	0	1.30936	0	0	0	2.11264	1.40263	0.773491	0.987983	0	0	0	0
Solyc00g500027.1	47.1727	49.1143	59.1138	94.1676	53.3297	66.7302	35.574	95.9259	106.692	148.92	58.2972	111.352	150.265	98.3812	193.462	178.025	245.338	73.2465	116.605	109.076	142.516	177.682	218.536	118.886
Solyc00g500028.1	1.29026	20.2022	9.00086	10.2332	10.3942	7.26933	4.35336	9.62124	23.7234	43.1052	29.6472	19.5963	25.1999	13.1072	11.4966	25.0635	19.2627	7.45341	8.12198	13.3129	27.7643	47.9529	13.3362	6.91362
Solyc00g500029.1	0.556455	0	1.32891	1.27583	3.28541	1.2691	0.485417	1.84282	0	3.30165	1.57598	0	0.99006	0	0	0.772315	0	0	1.43975	0	0	0	5.81136	2.90313
Solyc00g500030.1	10.7279	4.92797	12.5107	20.5436	14.3931	21.374	21.1337	13.0003	9.48278	36.9069	23.3049	21.6811	26.4838	11.9633	27.6238	25.9835	30.493	14.8709	20.2479	30.6914	15.2408	57.1515	30.2066	26.1988
Solyc00g500031.1	23.0619	16.4996	22.5096	21.2965	12.1628	21.8688	30.3978	17.6383	17.0528	42.2311	25.1108	38.3493	28.7393	8.02448	17.9065	23.137	28.1244	18.5529	30.6393	40.8352	32.1421	22.6347	21.0425	20.8607
Solyc00g500032.1	34.7525	6.93243	26.0511	12.8962	7.93961	28.5366	52.1663	19.4866	9.42103	34.9578	20.3089	16.7551	21.47	14.4955	21.6899	16.1754	30.6873	23.265	54.7579	48.6676	22.1161	8.85874	31.4044	41.3219
Solyc00g500033.1	0	3.90501	7.68699	5.08428	2.20411	1.49151	7.09927	5.2095	0	24.9224	4.03633	13.4594	2.98591	4.23438	3.27132	9.53561	4.04253	5.83001	12.7295	16.2318	15.6543	16.9275	18.4672	22.1899
Solyc00g500034.1	821.433	193.12	662.972	252.935	223.085	806.052	1144.46	356.085	224.307	1107.08	577.74	690.78	524.341	261.566	476.572	463.2	398.738	987.627	1196.26	1160.99	456.837	643.091	939.912	1058.89
Solyc00g500035.1	165.485	65.9299	223.886	120.533	114.625	237.669	380.533	331.138	160.351	1467.59	320.738	466.069	251.93	134.655	195.952	310.417	196.993	470.384	833.292	738.228	430.295	554.377	1094.26	949.732
Solyc00g500036.1	58.6385	40.1152	85.9763	108.026	58.7703	107.154	151.551	127.272	124.652	1038.42	274.976	346.14	174.127	112.308	98.451	237.385	213.751	192.43	381.794	332.899	305.813	272.514	475.968	482.228
Solyc00g500037.1	8.74133	17.2421	10.8271	35.82	25.6293	15.3905	13.1533	9.30479	13.117	33.3573	21.5142	23.7281	41.7625	23.0479	44.4824	31.4182	44.8788	18.7049	10.6455	18.0167	14.7476	19.3765	18.5896	16.3554
Solyc00g500039.1	48.9852	33.7544	56.7609	152.621	71.925	61.0159	58.541	192.203	184.061	149.177	74.5391	107.401	132.372	73.5898	104.063	195.959	217.343	11.6537	124.697	51.3274	79.7363	61.6241	250.397	28.1953
Solyc00g500041.1	52.6437	120.497	82.4428	69.7482	55.1771	60.297	95.5198	87.2161	187.345	337.832	146.135	163.497	117.678	97.1485	114.808	119.326	115.191	45.7106	99.2819	272.622	226.922	209.776	132.545	95.984
Solyc00g500042.1	1953.92	3422.49	2554.1	2038.79	2057.68	2186.84	2472.65	1553.95	3704.75	6952.84	4086.77	3968.29	3174.99	2375.89	3254.35	2720.06	2851.74	3252.19	1957.83	3073.19	4057.46	3222.9	2227.88	1804.71
Solyc00g500044.1	48.9852	33.7544	56.7609	152.621	71.925	61.0159	58.541	192.203	184.061	149.177	74.5391	107.401	132.372	73.5898	104.063	195.959	217.343	11.6537	124.697	51.3274	79.7363	61.6241	250.397	28.1953
Solyc00g500046.1	8.74133	17.2421	10.8271	35.82	25.6293	15.3905	13.1533	9.30479	13.117	33.3573	21.5142	23.7281	41.7625	23.0479	44.4824	31.4182	44.8788	18.7049	10.6455	18.0167	14.7476	19.3765	18.5896	16.3554
Solyc00g500047.1	1852.95	321.87	1438.18	382.298	356.988	1195.3	4249.07	2321.21	911.752	6792.6	1696.36	1971.73	1186.54	739.72	1059.73	1366.76	1177.73	2162.88	6868.96	4702.4	2260.81	2667.28	7571.13	6496.94
Solyc00g500048.1	249.223	200.374	273.366	43.4937	39.9739	63.8437	608.301	367.833	317.206	125.275	59.5663	75.7616	135.417	96.4706	136.399	60.1397	63.032	75.4363	305.841	280.146	232.509	70.1837	80.6194	57.7337
Solyc00g500050.1	18.6718	0	22.217	0	0	13.5998	271.613	217.854	0	0	0	0	0	0	5.69612	0	0	0	256.812	121.444	0	0	179.516	252.859
Solyc00g500051.1	0	18.2205	0	22.4168	28.5604	0	38.2233	35.4483	0	0	0	34.7359	0	1.31241	0	3.72855	35.0564	7.61888	0	0	0	55.106	4.07618	23.9925
Solyc00g500052.1	2.91022	12.9148	0	0	0	0	0	0	1.63689	0	0	0	3.48354	15.3852	1.85725	0	0	0	1.63448	0	0	0	0	0
Solyc00g500053.1	7.60355	6.79561	3.98185	15.0832	8.25195	4.6408	4.08521	3.97332	3.81966	11.5262	6.23059	12.6385	17.3838	8.11622	19.265	16.9441	36.2147	5.04728	10.5413	12.9159	14.3861	3.49438	2.14581	2.51574
Solyc00g500054.1	125.831	125.468	165.548	486.703	271.715	227.785	213.432	266.669	314.129	603.731	351.15	451.845	546.704	289.035	480.347	975.439	930.808	149.448	259.744	221.079	272.752	538.757	534.037	201.914
Solyc00g500055.1	2.44456	8.30021	3.57974	12.8852	7.63131	1.38368	2.30971	3.26828	21.36	20.4102	13.2026	17.1949	24.9741	14.0536	19.3385	29.839	41.8369	4.13565	7.41464	7.75987	19.4336	28.2212	5.3034	1.77605
Solyc00g500056.1	56.3675	72.6599	81.0702	156.081	94.1964	66.7649	80.954	115.596	152.454	126.381	83.4664	147.073	303.268	170.451	274.275	305.253	391.551	48.3947	126.086	203.056	210.621	165.338	121.024	35.3063
Solyc00g500057.1	58.4387	52.6214	76.826	125.186	96.3692	65.865	78.608	116.777	150.492	139.697	109.029	158.565	316.281	160.4	308.013	218.88	373.688	51.7752	145.092	189.674	185.989	150.351	101.476	50.949
Solyc00g500058.1	3.08809	8.40917	7.22421	2.5747	7.48101	7.68453	10.5506	2.17915	7.23001	37.4039	15.2448	29.857	3.98053	3.07652	3.77372	5.26513	7.13339	4.95716	10.0744	6.93508	10.5344	9.635	7.82337	3.53186
Solyc00g500060.1	91.17	36.4764	60.4663	53.5347	60.9715	97.6904	154.5	101.438	73.948	434.658	254.355	352.037	83.5734	43.2678	61.6171	89.4558	126.183	127.005	78.9491	126.554	149.205	256.568	289.961	148.853
Solyc00g500061.1	9.16616	8.98141	9.11678	15.3016	6.76088	8.10434	77.3615	84.4708	43.4013	60.1279	43.9676	31.8501	27.1576	11.4584	21.2409	21.0788	29.3516	4.98231	55.4132	73.3816	40.4164	39.2166	66.1802	40.3488
Solyc00g500062.1	57.9719	45.347	52.2294	38.8415	31.4485	32.0063	296.848	250.05	155.685	218.318	121.323	132.016	78.3472	46.8366	75.6785	64.4204	68.3075	41.3172	216.583	206.898	176.733	160.939	227.485	151.905
Solyc00g500063.1	22261.3	15573	22489.7	17093.8	16158	17727	134783	113456	96686.8	245868	120502	109360	27501.8	18621.7	27813.8	50034.7	40653.2	31780.2	114279	121051	113176	164161	169862	108196
Solyc00g500064.1	6017.84	5249.76	6302.59	3710.06	2688.63	3552.32	37567.1	39638.7	38079	77782.7	35858.1	30931.8	5801.04	5283.53	4985.55	10154.8	5164.43	6946.68	32852.6	34282.7	34755.3	46155	39046	33869.1
Solyc00g500065.1	27.8154	22.4788	46.6284	70.9325	49.067	47.7097	27.6898	12.4199	21.5074	19.3102	14.8507	36.268	72.8754	61.5377	95.0968	49.0529	86.1056	26.2545	17.4061	31.895	30.8334	15.0417	31.466	23.14
Solyc00g500066.1	1.18782	3.42304	5.59096	5.15916	6.74366	3.36969	3.32009	3.22913	4.33388	9.88563	0	7.09061	12.5429	3.27126	6.94939	8.83618	6.14518	2.5008	5.2615	4.25138	4.3921	9.13394	8.29398	1.80659
Solyc00g500067.1	15.7394	14.0956	20.5051	38.5365	21.484	19.136	48.4827	41.8742	54.3944	95.3527	68.0295	64.0379	49.4095	31.3213	51.5972	60.7823	70.0482	18.6435	57.2507	90.201	58.5059	85.2881	57.5438	43.7345
Solyc00g500068.1	3.47859	4.39086	6.16531	2.57839	2.85564	6.59189	12.7681	14.6706	14.8285	27.5532	31.752	36.3697	3.48258	1.7175	3.00684	7.6928	15.4184	8.45694	16.0666	13.4619	11.4542	27.9418	38.4158	15.6219
Solyc00g500071.1	120.653	75.0112	148.119	151.459	106.772	129.603	133.306	161.014	189.764	216.84	140.669	146.122	337.107	166.375	322.757	280.569	300.002	128.904	176.021	225.006	198.623	230.203	202.568	107.072
Solyc00g500073.1	0	0	0	8.77224	0	4.68149	5.51855	6.869	0	0	8.36381	0	5.7527	4.01695	0	2.50224	9.04143	0	0	0	6.42487	3.4052	7.37969	0
Solyc00g500074.1	0.556455	0	1.32891	1.27583	3.28541	1.2691	0.485417	1.84282	0	3.30165	1.57598	0	0.99006	0	0	0.772315	0	0	1.43975	0	0	0	5.81136	2.90313
Solyc00g500075.1	10.7279	4.92797	12.5107	20.5436	14.3931	21.374	21.1337	13.0003	9.48278	36.9069	23.3049	21.6811	26.4838	11.9633	27.6238	25.9835	30.493	14.8709	20.2479	30.6914	15.2408	57.1515	30.2066	26.1988
Solyc00g500076.1	23.0619	16.4996	22.5096	21.2965	12.1628	21.8688	30.3978	17.6383	17.0528	42.2311	25.1108	38.3493	28.7393	8.02448	17.9065	23.137	28.1244	18.5529	30.6393	40.8352	32.1421	22.6347	21.0425	20.8607
Solyc00g500077.1	34.7525	6.93243	26.0511	12.8962	7.93961	28.5366	52.1663	19.4866	9.42103	34.9578	20.3089	16.7551	21.47	14.4955	21.6899	16.1754	30.6873	23.265	54.7579	48.6676	22.1161	8.85874	31.4044	41.3219
Solyc00g500078.1	0	3.90501	7.68699	5.08428	2.20411	1.49151	7.09927	5.2095	0	24.9224	4.03633	13.4594	2.98591	4.23438	3.27132	9.53561	4.04253	5.83001	12.7295	16.2318	15.6543	16.9275	18.4672	22.1899
Solyc00g500079.1	165.485	65.9299	223.886	120.533	114.625	237.669	380.533	331.138	160.351	1467.59	320.738	466.069	251.93	134.655	195.952	310.417	196.993	470.384	833.292	738.228	430.295	554.377	1094.26	949.732
Solyc00g500080.1	58.6385	40.1152	85.9763	108.026	58.7703	107.154	151.551	127.272	124.652	1038.42	274.976	346.14	174.127	112.308	98.451	237.385	213.751	192.43	381.794	332.899	305.813	272.514	475.968	482.228
Solyc00g500081.1	8.74133	17.2421	10.8271	35.82	25.6293	15.3905	13.1533	9.30479	13.117	33.3573	21.5142	23.7281	41.7625	23.0479	44.4824	31.4182	44.8788	18.7049	10.6455	18.0167	14.7476	19.3765	18.5896	16.3554
Solyc00g500083.1	48.9852	33.7544	56.7609	152.621	71.925	61.0159	58.541	192.203	184.061	149.177	74.5391	107.401	132.372	73.5898	104.063	195.959	217.343	11.6537	124.697	51.3274	79.7363	61.6241	250.397	28.1953
Solyc00g500084.1	463.399	651.26	597.745	521.216	421.224	366.138	716.057	601.993	997.234	1683.32	777.063	698.616	962.822	771.58	1000.91	855.284	914.944	650.579	665.011	1105.71	1196.64	1202.08	666.573	629.393
Solyc00g500085.1	0	7.90094	3.10405	6.3376	2.16515	6.0247	7.20079	1.02963	15.4247	22.3898	10.1693	17.6973	4.44227	2.79054	9.62199	19.0032	18.1697	4.17526	14.3814	4.53665	22.0405	18.9501	16.9813	11.8929
Solyc00g500086.1	0	0	0	0	0	0	0	0	0	8.88407	0	0	0	0	0	0	3.00535	0	1.57408	2.80948	0	0	0	0
Solyc00g500087.1	264.632	437.934	338.579	325.116	266.384	7.20838	371.189	244.912	0	604.926	390.375	0	374.031	429.646	395.924	208.004	542.874	350.331	205.257	673.585	112.403	333.667	84.0453	301.254
Solyc00g500088.1	2408.76	2403.5	2901.14	1398.09	1441.84	2036.28	3219.67	2150.61	3020.74	4996.31	3264.56	2981.3	2504.33	1915.91	2857	1940.89	2115.21	3375.22	2760.74	3587.43	2923.77	2439.1	2379.79	2342.67
Solyc00g500089.1	2.19031	5.76131	0.834456	2.46828	1.89171	0	0.733027	0	0	0	0	0	1.3896	3.83205	2.7695	3.07749	10.9654	4.25276	0	0	0	0	0	0
Solyc00g500095.1	0.718062	0	0	3.7246	0	0.799907	1.43309	0	0	0	0	1.46098	9.15016	10.4002	0	0	5.00017	8.48028	0	0	0	0	0	0
Solyc00g500099.1	5.92654	3.87288	6.10837	31.837	23.4389	37.0286	2.55554	3.15032	4.30109	12.3675	8.02777	6.67555	13.5169	8.53969	11.0609	28.6836	28.3218	24.9421	2.79536	3.59123	1.55915	7.98405	9.36009	2.56902
Solyc00g500100.1	38.9037	26.9809	56.931	195.935	155.503	228.635	7.91752	13.208	8.88283	25.5006	29.9013	41.0486	127.073	67.3659	128.414	149.71	219.874	100.978	10.4545	14.1445	0	30.3857	31.9145	34.5384
Solyc00g500101.1	0.626753	1.22238	1.46324	7.71107	9.71152	7.78818	0.598221	0	1.34203	2.61826	1.93088	1.26555	7.05683	3.01677	4.87314	7.17335	11.1903	3.30366	0	0.873672	0	1.53499	1.27303	0
Solyc00g500102.1	6.90935	2.71701	7.96074	38.9698	21.6763	27.8342	0.680481	0.99386	0.763498	2.88034	4.15249	2.8073	23.9102	14.8863	32.4706	24.4782	54.325	10.0935	1.5049	0.922351	0	2.33225	5.36866	3.35497
Solyc00g500104.1	2.80055	0	5.63632	23.788	25.2645	15.6461	1.38513	3.9106	2.33112	13.1298	6.28559	14.2307	0	4.00461	6.94138	28.747	12.0503	28.6848	0	0	1.60855	12.3897	13.6328	7.50342
Solyc00g500105.1	5.69493	7.01052	0	0	29.5286	0	2.83271	3.83055	24.6306	0	14.8318	0	1.41711	0	5.78216	18.019	0	0	0	25.3034	9.7282	18.3522	4.07364	0
Solyc00g500107.1	0	1.29096	0	3.82043	1.11614	5.92458	0	1.05011	0.716849	2.74834	0	0	1.50188	1.42328	0	3.18707	5.05747	1.66281	0.698841	0.897806	0	0	1.17001	1.71268
Solyc00g500112.1	5.45486	4.69326	3.55465	11.6023	6.46329	20.5995	0	0	1.27866	0	1.87002	2.43068	5.69506	0	7.89374	9.34309	11.2365	14.0818	1.82541	0.858631	0	3.41054	6.71366	2.67648
Solyc00g500113.1	0	1.22884	0	0	2.40824	2.84412	0	0	0	2.6303	0	0	0	0	0	1.30083	0	0.82604	0	0.875818	0	0	0	0.87425
Solyc00g500115.1	0.675152	1.32572	0.780319	3.79603	4.28558	0.757414	0	3.0663	2.96269	0	0	0	2.21069	1.38602	2.1139	0.632182	1.00876	0.836401	0	0	0	0	0	0
Solyc00g500117.1	0	0	0	0	0	0	0	0	0	0	0	0	0	0	0	4.33111	0	0	0	0	27.7119	0	0	0
Solyc00g500118.1	0.626753	1.22238	1.46324	7.71107	9.71152	7.78818	0.598221	0	1.34203	2.61826	1.93088	1.26555	7.05683	3.01677	4.87314	7.17335	11.1903	3.30366	0	0.873672	0	1.53499	1.27303	0
Solyc00g500119.1	6.90935	2.71701	7.96074	38.9698	21.6763	27.8342	0.680481	0.99386	0.763498	2.88034	4.15249	2.8073	23.9102	14.8863	32.4706	24.4782	54.325	10.0935	1.5049	0.922351	0	2.33225	5.36866	3.35497
Solyc00g500120.1	1.10991	1.9123	2.65645	5.0898	6.73756	1.89899	0	1.78018	0	0	0	0	0	10.2974	11.8137	14.2613	12.336	5.65175	0	0	0	0	0	0
Solyc00g500121.1	0.701667	1.38081	1.61337	6.2557	1.0071	1.5676	0	0	0	0	0	0	5.0143	1.33186	4.9396	6.86926	14.0541	2.5322	0	0	0	0	0	0
Solyc00g500122.1	0	1.37886	0	0	1.00924	0	0	0	0	0	0	0	0.717047	0	1.98041	0.624761	2.00813	1.68764	0	0	0	0	0	0
Solyc00g500123.1	0	0	0	0	0	0	0	0	0	8.88407	0	0	0	0	0	0	3.00535	0	1.57408	2.80948	0	0	0	0
Solyc00g500124.1	2.15741	1.41732	1.64764	2.48177	1.93723	0	2.15401	1.89112	1.61109	2.99479	2.13325	2.92652	2.81219	2.59595	2.84138	232.763	0.999762	1.69653	2.40549	1.88419	1.62906	2.10497	3.00143	2.46925
Solyc00g500125.1	235.958	343.622	284.034	361.109	324.429	460.374	997.278	230.787	1050.3	2924.45	867.277	908.887	402.664	421.468	235.781	602.645	504.969	960.198	748.446	837.798	1225.49	1633.66	578.62	280.152
Solyc00g500128.1	8.74133	17.2421	10.8271	35.82	25.6293	15.3905	13.1533	9.30479	13.117	33.3573	21.5142	23.7281	41.7625	23.0479	44.4824	31.4182	44.8788	18.7049	10.6455	18.0167	14.7476	19.3765	18.5896	16.3554
Solyc00g500130.1	82.4365	330.301	232.429	717.661	364.179	296.453	192.184	741.822	908.458	1749.62	736.514	1481.44	666.192	438.961	1016.75	1241.58	2636.83	214.964	313.867	441.014	1380.3	1748.77	1868.23	351.014
Solyc00g500131.1	249.223	200.374	273.366	43.4937	39.9739	63.8437	608.301	367.833	317.206	125.275	59.5663	75.7616	135.417	96.4706	136.399	60.1397	63.032	75.4363	305.841	280.146	232.509	70.1837	80.6194	57.7337
Solyc00g500133.1	18.6718	0	22.217	0	0	13.5998	271.613	217.854	0	0	0	0	0	0	5.69612	0	0	0	256.812	121.444	0	0	179.516	252.859
Solyc00g500134.1	4.98737	0	7.35591	4.97946	0	4.76665	4.96304	4.78303	10.341	43.0334	21.2006	11.5933	13.4536	9.17511	13.4718	11.8019	7.00983	3.38699	12.638	13.1262	11.3542	12.9264	26.4386	9.09525
Solyc00g500135.1	2.91022	12.9148	0	0	0	0	0	0	1.63689	0	0	0	3.48354	15.3852	1.85725	0	0	0	1.63448	0	0	0	0	0
Solyc00g500136.1	125.831	125.468	165.548	486.703	271.715	227.785	213.432	266.669	314.129	603.731	351.15	451.845	546.704	289.035	480.347	975.439	930.808	149.448	259.744	221.079	272.752	538.757	534.037	201.914
Solyc00g500137.1	2.44456	8.30021	3.57974	12.8852	7.63131	1.38368	2.30971	3.26828	21.36	20.4102	13.2026	17.1949	24.9741	14.0536	19.3385	29.839	41.8369	4.13565	7.41464	7.75987	19.4336	28.2212	5.3034	1.77605
Solyc00g500138.1	56.3675	72.6599	81.0702	156.081	94.1964	66.7649	80.954	115.596	152.454	126.381	83.4664	147.073	303.268	170.451	274.275	305.253	391.551	48.3947	126.086	203.056	210.621	165.338	121.024	35.3063
Solyc00g500139.1	0	0	0	52.102	0	0	10.0634	0.944584	0	0	4.26884	0	26.6987	0	0	141.1	0	0	40.1456	94.2493	0	17.8556	55.9459	0
Solyc00g500141.1	1.27558	2.49358	0.742675	1.2818	1.17754	0	6.12489	7.54112	2.74859	2.664	1.95896	1.29035	3.08542	0	0	0.646063	3.04552	0.826891	3.98742	3.52782	6.13197	0	8.65459	1.73773
Solyc00g500143.1	50.3065	60.9022	25.5242	71.9878	72.7212	41.6258	301.292	121.131	445.875	2329.96	1622.69	1634.81	61.8994	48.0582	58.7874	279.879	113.986	63.6121	263.522	214.725	486.942	1954.48	510.826	166.317
Solyc00g500146.1	8.29241	9.51097	8.7579	11.3133	6.1918	2.31981	53.0876	72.5388	94.6918	210.294	130.817	131.963	18.8364	17.5903	23.3324	25.1047	29.174	7.57041	90.3142	130.984	163.02	177.183	135.255	75.4819
Solyc00g500157.1	81.6728	37.0796	77.1009	41.3548	49.7544	110.795	185.561	72.6152	63.465	210.923	163.094	205.708	65.437	32.1356	46.8476	71.3138	76.3499	87.6824	159.806	165.097	86.7358	118.047	142.323	137.752
Solyc00g500158.1	20.0442	10.4888	12.3722	26.6462	13.0778	22.5103	24.7434	26.8922	52.6043	45.9949	46.6435	28.4668	54.955	47.6445	67.8528	58.9884	57.5646	19.187	28.5836	36.2091	43.9875	85.6055	69.561	26.3802
Solyc00g500163.1	0	0	0.833585	0	0	0.810763	0	0	0	0	0	0	1.39095	2.55805	1.85018	2.46318	1.9942	0.850374	0	0	0	0	0	0
Solyc00g500167.1	5.69234	7.00714	9.79686	38.608	19.6999	52.3724	8.49293	8.62362	10.3227	26.6761	33.891	34.7323	7.79678	5.25017	10.6089	44.1227	30.0488	44.8659	9.45845	7.49554	4.86306	14.0501	31.5959	19.0295
Solyc00g500168.1	0.702747	1.38306	0	7.50315	4.01853	5.49406	0	0	1.56178	1.46414	0	2.85716	2.14651	1.32973	3.94119	4.99321	9.03267	1.68869	0.772722	0	0	2.23121	1.04183	0.832277
Solyc00g500169.1	100.192	73.8823	150.231	513.307	470.961	682.199	35.2934	51.8555	42.8287	205.606	111.099	148.146	298.961	196.81	348.116	455.229	601.6	367.457	50.7062	62.2519	37.5084	120.344	106.62	115.099
Solyc00g500171.1	2.6638	2.61302	3.8552	17.7788	9.86125	21.6955	2.59337	2.07604	1.45496	6.94663	2.02327	2.70181	5.21132	2.81234	5.41744	12.0641	23.2357	8.33573	1.42201	0.903552	3.13665	5.15786	4.5882	5.9654
Solyc00g500172.1	2.02546	1.32572	1.56064	13.9188	10.7139	14.3909	0.660115	1.0221	1.48135	8.44836	4.08621	4.11111	8.10587	4.15805	7.39865	12.6436	18.1577	7.52761	0.726126	0.9106	1.57951	3.7238	3.35756	2.54161
Solyc00g500174.1	1.45902	1.43908	4.16942	1.23451	1.89412	0.811063	0	0	0	0	0	0	1.39048	2.5569	1.84886	1.84708	1.99403	4.25218	0	0	0	0	0	0
Solyc00g500175.1	0.720655	1.4205	4.95178	1.23996	5.7924	1.60488	2.16021	1.88614	0	0	0	0	0.7019	0	2.83121	1.8557	2.99812	5.09159	0	0	0	0	0	0
Solyc00g500176.1	6.46626	2.83186	12.3476	7.44771	0	7.20278	0	0	1.60907	1.49605	4.26388	1.46186	0	2.59847	1.89723	3.09631	6.99951	5.93683	0	0	0	1.05489	0	0
Solyc00g500179.1	1.45902	1.43908	0.833882	1.23451	1.89412	2.43319	0	0	0	0	0	0	0.695243	0	1.84887	1.23139	4.98507	1.70087	0	0	0	0	0	0
Solyc00g500181.1	0	0	0	18.5925	13.4932	27.3082	0	0	0	0	0	14.6809	1.40265	0	0	17.9313	5.99507	15.2777	0	0	0	0	0	0
Solyc00g500182.1	0	33.726	16.3639	130.655	84.3661	94.6425	6.39184	0	10.3585	52	38.193	43.5315	42.4446	40.5794	37.4484	80.7137	114.136	49.1235	7.91463	0	0	35.4361	22.3222	16.5268
Solyc00g500184.1	7.80284	11.1747	15.4708	92.2563	72.2573	72.8057	2.8192	2.88564	7.11677	17.7307	16.9104	12.9828	45.4698	21.0688	35.8738	72.1669	108.231	46.5299	3.92156	6.54802	11.3306	17.428	17.4211	25.6865
Solyc00g500185.1	0.701667	2.76162	3.22674	5.00456	5.03548	7.838	0	0	1.55857	1.46194	4.19657	4.27882	2.14899	0	2.96376	5.62031	8.03091	5.0644	0.770843	0	4.8307	1.12004	0	0.832875
Solyc00g500186.1	0	22.6344	0	105.541	87.4193	0	0	0.947659	12.8577	8.96889	2.13073	8.76336	54.9127	29.9092	44.6495	58.2289	106.009	0	0	1.88248	24.4159	19.0282	4.01429	0
Solyc00g500188.1	2.6638	2.61302	3.8552	17.7788	9.86125	21.6955	2.59337	2.07604	1.45496	6.94663	2.02327	2.70181	5.21132	2.81234	5.41744	12.0641	23.2357	8.33573	1.42201	0.903552	3.13665	5.15786	4.5882	5.9654
Solyc00g500189.1	2.02546	1.32572	1.56064	13.9188	10.7139	14.3909	0.660115	1.0221	1.48135	8.44836	4.08621	4.11111	8.10587	4.15805	7.39865	12.6436	18.1577	7.52761	0.726126	0.9106	1.57951	3.7238	3.35756	2.54161
Solyc00g500191.1	360.944	335.838	478.595	295.757	268.117	446.906	816.065	429.614	689.682	1458.56	276.558	422.517	527.562	491.478	621.905	525.757	521.265	775.553	661.062	724.808	886.135	999.586	550.227	517.129
Solyc00g500192.1	0	0	0	1.24088	0	294.755	0	0	580.002	294.99	0	474.102	146.935	0	121.23	3.09524	0	0	134.71	0	535.965	145.238	209.095	0
Solyc00g500193.1	0	0	0	0	0	0	0	0	0	8.88407	0	0	0	0	0	0	3.00535	0	1.57408	2.80948	0	0	0	0
Solyc00g500195.1	99.6692	55.1046	120.802	125.457	134.284	155.788	87.2503	69.2776	87.4579	364.331	142.651	131.295	155.018	98.9492	141.823	161.746	223.064	168.712	79.8053	68.6701	109	214.145	156.869	186.284
Solyc00g500196.1	6.43994	45.1138	21.3284	79.5547	19.5257	16.7464	4.992	32.3506	149.618	108.779	53.1539	93.1623	53.6378	26.0965	32.4779	78.7641	101.067	2.54238	21.4748	4.69837	73.1381	19.1818	59.5455	6.6009
Solyc00g500198.1	8.74133	17.2421	10.8271	35.82	25.6293	15.3905	13.1533	9.30479	13.117	33.3573	21.5142	23.7281	41.7625	23.0479	44.4824	31.4182	44.8788	18.7049	10.6455	18.0167	14.7476	19.3765	18.5896	16.3554
Solyc00g500200.1	82.4365	330.301	232.429	717.661	364.179	296.453	192.184	741.822	908.458	1749.62	736.514	1481.44	666.192	438.961	1016.75	1241.58	2636.83	214.964	313.867	441.014	1380.3	1748.77	1868.23	351.014
Solyc00g500201.1	249.223	200.374	273.366	43.4937	39.9739	63.8437	608.301	367.833	317.206	125.275	59.5663	75.7616	135.417	96.4706	136.399	60.1397	63.032	75.4363	305.841	280.146	232.509	70.1837	80.6194	57.7337
Solyc00g500203.1	18.6718	0	22.217	0	0	13.5998	271.613	217.854	0	0	0	0	0	0	5.69612	0	0	0	256.812	121.444	0	0	179.516	252.859
Solyc00g500204.1	4.98737	0	7.35591	4.97946	0	4.76665	4.96304	4.78303	10.341	43.0334	21.2006	11.5933	13.4536	9.17511	13.4718	11.8019	7.00983	3.38699	12.638	13.1262	11.3542	12.9264	26.4386	9.09525
Solyc00g500205.1	2.91022	12.9148	0	0	0	0	0	0	1.63689	0	0	0	3.48354	15.3852	1.85725	0	0	0	1.63448	0	0	0	0	0
Solyc00g500206.1	125.831	125.468	165.548	486.703	271.715	227.785	213.432	266.669	314.129	603.731	351.15	451.845	546.704	289.035	480.347	975.439	930.808	149.448	259.744	221.079	272.752	538.757	534.037	201.914
Solyc00g500207.1	2.44456	8.30021	3.57974	12.8852	7.63131	1.38368	2.30971	3.26828	21.36	20.4102	13.2026	17.1949	24.9741	14.0536	19.3385	29.839	41.8369	4.13565	7.41464	7.75987	19.4336	28.2212	5.3034	1.77605
Solyc00g500208.1	56.3675	72.6599	81.0702	156.081	94.1964	66.7649	80.954	115.596	152.454	126.381	83.4664	147.073	303.268	170.451	274.275	305.253	391.551	48.3947	126.086	203.056	210.621	165.338	121.024	35.3063
Solyc00g500209.1	58.4387	52.6214	76.826	125.186	96.3692	65.865	78.608	116.777	150.492	139.697	109.029	158.565	316.281	160.4	308.013	218.88	373.688	51.7752	145.092	189.674	185.989	150.351	101.476	50.949
Solyc00g500210.1	3.08809	8.40917	7.22421	2.5747	7.48101	7.68453	10.5506	2.17915	7.23001	37.4039	15.2448	29.857	3.98053	3.07652	3.77372	5.26513	7.13339	4.95716	10.0744	6.93508	10.5344	9.635	7.82337	3.53186
Solyc00g500212.1	80.0142	31.7688	54.0619	31.2755	34.2248	112.897	156.341	59.4537	26.5064	128.689	69.2576	8.56033	56.5772	33.2861	54.3072	83.6715	49.1871	129.995	121.08	119.997	41.8722	94.01	129.47	110.757
Solyc00g500221.1	0	0	0.807354	1.25076	1.00555	0	0.695468	0	0.780294	2.92664	0	0	0	1.33053	0	0.624274	1.00372	1.68849	0.772023	0.930542	1.61099	0	1.04289	0
Solyc00g500228.1	134.778	112.234	170.854	922.495	505.775	663.687	48.9726	60.3477	76.7591	270.116	190.14	227.332	468.826	306.898	501.024	672.351	1036.33	339.447	53.113	68.8512	60.3372	121.417	170.419	136.48
Solyc00g500234.1	7.53354	12.1128	13.4302	47.8935	48.1608	8.43829	0	1.00476	3.7732	25.7002	10.3178	15.2991	37.922	21.8513	28.8558	42.1703	57.406	39.4492	0.742207	2.75362	3.18208	20.2976	14.1817	5.89417
Solyc00g500236.1	1.4449	1.42426	1.65408	0	3.84652	0.804191	1.44503	2.82044	2.4318	1.5041	0	1.47028	2.10164	2.58338	0	0	0.998909	0	0	1.88861	1.6325	3.12183	0.992507	0
Solyc00g500239.1	2.08192	0	0	5.02171	0	1.55238	0	0	0	1.44634	4.16515	2.82012	0	1.34717	2.01393	0	0	5.05191	0	0	0	0	0	2.51126
Solyc00g500240.1	13.4493	18.1185	15.443	66.1216	29.7941	27.6465	3.51403	5.78646	3.15406	10.3217	0	10.0757	47.6773	18.4758	48.6536	53.5426	102.254	20.2952	5.47174	9.34398	11.3193	13.1411	9.25716	8.29432
Solyc00g500241.1	7.20479	7.10066	11.5518	93.0053	88.8508	107.504	3.59915	1.88672	10.4987	22.5018	34.1742	60.1104	37.9097	23.3176	27.3797	78.565	90.9471	44.9737	4.82562	5.65796	0	17.8098	16.9529	32.0704
Solyc00g500242.1	2.79059	2.74494	3.21092	18.8011	14.2289	14.817	1.37856	0	4.64015	2.90762	0	2.83563	6.47461	6.69899	6.98439	16.8934	23.1078	6.74392	0.763917	0	0	3.41041	0	1.67017
Solyc00g500243.1	55.9035	98.8568	117.468	441.033	261.949	315.441	10.006	23.739	63.347	80.5941	36.1838	53.9505	334.113	197.995	304.829	306.812	442.164	159.372	33.493	45.1422	52.0486	56.2516	34.2172	42.8717
Solyc00g500244.1	0.626753	1.22238	1.46324	7.71107	9.71152	7.78818	0.598221	0	1.34203	2.61826	1.93088	1.26555	7.05683	3.01677	4.87314	7.17335	11.1903	3.30366	0	0.873672	0	1.53499	1.27303	0
Solyc00g500245.1	0	7.11474	13.2229	69.3981	12.5182	29.7325	2.16498	0	0	24.0454	6.41558	0	22.4326	16.8074	27.2932	28.4368	35.9666	19.5236	0	3.77555	0	3.1285	2.98201	2.46466
Solyc00g500246.1	92.6233	192.434	200.744	166.37	206.825	103.981	2.14942	0	9.64599	20.9316	6.39308	7.30437	254.107	197.618	239.313	287.406	563.026	251.861	0	0.941338	1.62788	3.16974	3.00964	1.64744
Solyc00g500249.1	2.16192	12.7842	11.554	47.1189	24.1357	32.0971	0	0	0	0	8.54483	4.39935	18.2497	22.0169	20.7629	47.0113	70.9558	23.7607	0	0.943101	3.26126	3.14116	2.99052	1.64445
Solyc00g500250.1	86.0769	136.908	178.827	656.314	281.215	607.817	24.6067	37.5482	37.3501	87.3422	119.923	122.19	339.442	236.073	383.565	437.334	807.929	317.591	28.3317	47.2446	35.9352	82.9985	91.1164	73.0417
Solyc00g500252.1	2.6638	2.61302	3.8552	17.7788	9.86125	21.6955	2.59337	2.07604	1.45496	6.94663	2.02327	2.70181	5.21132	2.81234	5.41744	12.0641	23.2357	8.33573	1.42201	0.903552	3.13665	5.15786	4.5882	5.9654
Solyc00g500253.1	2.02546	1.32572	1.56064	13.9188	10.7139	14.3909	0.660115	1.0221	1.48135	8.44836	4.08621	4.11111	8.10587	4.15805	7.39865	12.6436	18.1577	7.52761	0.726126	0.9106	1.57951	3.7238	3.35756	2.54161
Solyc00g500254.1	0	0	0.710929	1.28914	1.29266	0.686649	0	0	0	1.2644	1.87002	2.43068	0.81358	0	0	1.33473	1.0215	0	0	0	0	0	0	0
Solyc00g500255.1	1.31138	3.85518	0.760726	8.92308	7.86825	2.21316	0.635345	0	2.13864	1.3685	0	2.65835	3.76737	0	5.57434	14.0449	7.08376	6.64523	0	1.79136	0	6.73312	0	2.57382
Solyc00g500256.1	0.70214	0	6.45721	8.7561	6.0361	5.48987	3.47598	2.9226	1.55998	2.92581	0	5.70909	2.86387	0	3.94708	5.61902	5.01881	5.06514	3.08666	0.930397	3.22152	1.11809	1.04343	1.66523
Solyc00g500257.1	33.7898	35.4223	53.5353	390.918	263.581	225.013	20.0963	28.3769	52.3403	187.123	113.041	118.489	134.311	124.643	112.763	305.224	368.931	151.832	29.6541	22.607	50.4943	111.642	69.0669	73.2646
Solyc00g500259.1	0.710187	0	1.63015	2.49243	0.987975	1.58438	0.705924	0	0	0	0	0	1.41966	1.31517	0	1.8656	6.01168	0.846201	0.785796	0.936009	0	2.17199	1.02264	1.65626
Solyc00g500260.1	197.089	174.308	386.37	581.652	338.837	755.482	197.321	130.197	216.493	487.227	321.59	268.418	387.21	236.928	310.44	574.087	664.898	800.169	172.097	241.159	179.818	291.329	324.862	245.993
Solyc00g500261.1	16.1759	13.2332	19.4783	84.8189	49.4239	52.9379	7.90328	7.16916	20.6915	15.4627	12.2436	12.3114	33.2024	40.2658	36.048	52.4986	70.6263	30.0969	0.724191	1.81941	6.31234	9.97763	10.1044	8.47837
Solyc00g500263.1	5.76705	12.7888	6.60414	111.584	94.5624	73.0422	2.88151	3.77081	8.08206	87.054	87.6038	80.6828	9.12248	20.7145	9.43234	90.3	147.899	117.962	4.83	7.54609	4.89264	52.3097	33.8729	41.9266
Solyc00g500264.1	1.46053	5.76266	6.67689	2.46808	3.78213	4.05897	0	0	0	0	0	0	6.25211	7.66232	2.76848	4.92357	10.9649	1.70117	0	0	0	0	0	0
Solyc00g500266.1	0	2.87499	1.66631	1.23498	1.8972	1.62066	0	0	0	0	0	0	0.695808	0	0.926049	1.84782	0	0	0	0	0	0	0	0
Solyc00g500267.1	1.45755	1.43754	1.66635	2.46993	2.84566	0.810351	0	0	0	0	0	0	2.78317	0	0	3.6956	0	0	0	0	0	0	0	0
Solyc00g500268.1	55.0776	109.923	92.6681	407.768	268.63	98.8525	8.55356	31.4131	51.1815	305.37	121.162	123.685	242.848	185.355	196.898	325.022	454.328	162.701	19.8726	11.274	14.6252	207.989	85.8396	48.6902
Solyc00g500270.1	1.36139	4.01163	0	0	0	1.52595	0.66721	1.01223	0	0	0	0	2.19756	2.74871	4.16679	1.89178	4.03137	0.838081	0	0	0	1.21386	0	1.68849
Solyc00g500272.1	5.92654	3.87288	6.10837	31.837	23.4389	37.0286	2.55554	3.15032	4.30109	12.3675	8.02777	6.67555	13.5169	8.53969	11.0609	28.6836	28.3218	24.9421	2.79536	3.59123	1.55915	7.98405	9.36009	2.56902
Solyc00g500273.1	51.3078	23.7101	23.6238	60.626	63.0236	85.7099	24.0814	8.5597	6.11874	29.4057	16.287	14.0329	51.5586	33.1412	55.3619	43.8231	64.5895	76.1033	25.9233	33.8994	17.4654	33.7067	26.5031	20.8714
Solyc00g500274.1	38.9037	26.9809	56.931	195.935	155.503	228.635	7.91752	13.208	8.88283	25.5006	29.9013	41.0486	127.073	67.3659	128.414	149.71	219.874	100.978	10.4545	14.1445	0	30.3857	31.9145	34.5384
Solyc00g500275.1	0.626753	1.22238	1.46324	7.71107	9.71152	7.78818	0.598221	0	1.34203	2.61826	1.93088	1.26555	7.05683	3.01677	4.87314	7.17335	11.1903	3.30366	0	0.873672	0	1.53499	1.27303	0
Solyc00g500276.1	6.90935	2.71701	7.96074	38.9698	21.6763	27.8342	0.680481	0.99386	0.763498	2.88034	4.15249	2.8073	23.9102	14.8863	32.4706	24.4782	54.325	10.0935	1.5049	0.922351	0	2.33225	5.36866	3.35497
Solyc00g500277.1	2.79059	2.74494	3.21092	18.8011	14.2289	14.817	1.37856	0	4.64015	2.90762	0	2.83563	6.47461	6.69899	6.98439	16.8934	23.1078	6.74392	0.763917	0	0	3.41041	0	1.67017
Solyc00g500281.1	0.698653	4.12368	0	1.25284	2.02803	2.34251	2.07181	0	0	0	0	0	0.718631	1.3378	0.995285	0.625382	3.01344	0	0	0	0	0	0	0
Solyc00g500282.1	0.705516	4.16652	0.810478	0	1.99676	0	0	0	0	0	0	0	0	1.32428	0	0.623308	4.01207	0	0	0	0	0	0	0
Solyc00g500283.1	0.705231	1.38825	0	0	0	0.787314	0	0	0	0	0	0	0	2.64968	0	0.623395	2.00616	1.68996	0	0	0	0	1.03534	0
Solyc00g500288.1	1.45415	0	0	1.23602	0.952038	3.23478	0	0	0	0	0	0	2.09121	0	1.85933	0	5.98608	1.69989	0	0	0	0	0	0
Solyc00g500290.1	48.8019	71.8361	74.1189	150.695	97.7831	65.6076	56.9914	62.3482	88.5304	147.064	107.566	136.425	275.649	97.3215	220.588	137.998	262.296	48.4621	72.0526	156.455	93.3983	93.8411	87.0895	70.331
Solyc00g500291.1	4.98737	0	7.35591	4.97946	0	4.76665	4.96304	4.78303	10.341	43.0334	21.2006	11.5933	13.4536	9.17511	13.4718	11.8019	7.00983	3.38699	12.638	13.1262	11.3542	12.9264	26.4386	9.09525
Solyc00g500292.1	18.6718	0	22.217	0	0	13.5998	271.613	217.854	0	0	0	0	0	0	5.69612	0	0	0	256.812	121.444	0	0	179.516	252.859
Solyc00g500293.1	1.18427	0	0.697166	0	0	1.34424	0.550786	3.2211	2.46436	9.84967	5.45817	17.6487	0.839984	1.64448	0	0	1.0246	0.834701	1.74304	0	1.46047	7.38447	8.32635	0.905032
Solyc00g500294.1	159.316	288.527	262.97	59.6983	27.4042	54.9478	482.479	286.962	539.714	136.882	76.4611	91.5563	194.319	122.857	155.164	68.2599	103.096	54.2208	253.869	266.65	306.954	47.0741	32.3851	33.0299
Solyc00g500295.1	249.223	200.374	273.366	43.4937	39.9739	63.8437	608.301	367.833	317.206	125.275	59.5663	75.7616	135.417	96.4706	136.399	60.1397	63.032	75.4363	305.841	280.146	232.509	70.1837	80.6194	57.7337
Solyc00g500296.1	82.4365	330.301	232.429	717.661	364.179	296.453	192.184	741.822	908.458	1749.62	736.514	1481.44	666.192	438.961	1016.75	1241.58	2636.83	214.964	313.867	441.014	1380.3	1748.77	1868.23	351.014
Solyc00g500297.1	165.485	65.9299	223.886	120.533	114.625	237.669	380.533	331.138	160.351	1467.59	320.738	466.069	251.93	134.655	195.952	310.417	196.993	470.384	833.292	738.228	430.295	554.377	1094.26	949.732
Solyc00g500298.1	58.6385	40.1152	85.9763	108.026	58.7703	107.154	151.551	127.272	124.652	1038.42	274.976	346.14	174.127	112.308	98.451	237.385	213.751	192.43	381.794	332.899	305.813	272.514	475.968	482.228
Solyc00g500299.1	1.41159	0	9.72903	0	4.98876	3.15148	98.7076	59.0426	56.5511	174.971	37.9196	67.4461	4.99222	5.29495	1.95594	9.97156	7.02069	3.38049	143.161	180.062	92.0429	94.8814	165.421	103.823
Solyc00g500301.1	48.9852	33.7544	56.7609	152.621	71.925	61.0159	58.541	192.203	184.061	149.177	74.5391	107.401	132.372	73.5898	104.063	195.959	217.343	11.6537	124.697	51.3274	79.7363	61.6241	250.397	28.1953
Solyc00g500302.1	19.4069	0	47.8935	0	16.4324	100.017	0	0	0	11.5566	33.2924	46.4713	60.7236	12.1403	84.7704	0	52.2913	57.2384	6.04905	0	0	0	0	0
Solyc00g500303.1	39.2274	52.3785	72.4982	272.893	154.495	194.097	8.31632	31.2653	48.2086	45.2469	31.4387	41.2905	210.863	106.734	196.172	189.948	351.44	82.6887	13.07	21.3725	46.6592	31.4964	45.0529	18.3374
Solyc00g500308.1	0	2.76835	0.808277	5.00088	5.01717	3.14157	0	0	0.781685	4.39566	4.20312	1.42971	2.86038	2.65735	1.96801	4.36792	7.02459	1.68897	0	0.931201	0	2.22684	2.08085	0
Solyc00g500311.1	25.9854	31.3046	62.8085	214.391	127.11	141.429	5.77323	11.2941	13.7638	12.0226	10.6926	26.441	161.235	99.5522	157.173	181.749	322.701	67.0591	7.26035	13.2144	8.15926	16.6856	21.8683	10.6803
Solyc00g500314.1	2.09988	5.50912	2.41504	3.75631	3.03297	8.6034	0	1.95592	0	8.75102	0	2.84539	2.87051	0	2.97619	3.12494	5.02113	0	3.83953	0	17.6918	2.25416	0	0
Solyc00g500315.1	7.34953	3.9333	3.09305	6.34433	3.26945	0.750342	2.60457	6.20589	5.84492	2.78757	8.11191	0	9.65425	11.2105	12.9243	3.8057	5.04953	4.17108	4.28754	4.52614	6.28394	2.55539	0	2.55292
Solyc00g500316.1	5.54339	8.17582	3.99024	26.3761	26.7138	41.0827	4.09847	7.92269	9.96331	20.2189	0	16.8941	16.6299	16.1914	18.1733	25.0832	35.1973	21.884	3.02331	0	6.4016	15.0445	13.8868	7.53893
Solyc00g500318.1	5.92654	3.87288	6.10837	31.837	23.4389	37.0286	2.55554	3.15032	4.30109	12.3675	8.02777	6.67555	13.5169	8.53969	11.0609	28.6836	28.3218	24.9421	2.79536	3.59123	1.55915	7.98405	9.36009	2.56902
Solyc00g500319.1	22.5381	1.43388	33.2596	65.5105	43.7975	41.2415	48.1007	32.6457	32.7057	107.451	58.0147	82.8807	78.7721	32.0767	88.3262	84.4609	119.723	22.0984	31.0186	58.7343	44.2044	84.0193	90.3145	44.2032
Solyc00g500320.1	4.98737	0	7.35591	4.97946	0	4.76665	4.96304	4.78303	10.341	43.0334	21.2006	11.5933	13.4536	9.17511	13.4718	11.8019	7.00983	3.38699	12.638	13.1262	11.3542	12.9264	26.4386	9.09525
Solyc00g500322.1	25.9113	24.7633	23.0851	31.7663	27.4967	25.383	142.204	118.628	169.716	501.807	270.663	297.825	47.7289	40.8808	44.6122	81.9724	81.8514	24.993	143.116	174.158	213.029	330.947	198.099	123.692
Solyc00g500323.1	53.2095	24.0913	20.5933	79.42	37.7832	46.4505	145.73	180.63	724.87	2669.54	541.801	364.305	104.764	62.3108	140.204	34.6684	299.935	86.5211	246.113	353.263	426.79	1028.59	1370.94	350.654
Solyc00g500324.1	21.0563	34.3651	45.681	27.2061	61.0615	0	21.8246	0	60.3966	89.1758	0	28.0817	30.7039	44.9701	36.341	97.4566	0	0	24.4355	43.5482	31.0883	25.6979	43.2924	9.8295
Solyc00g500325.1	48.9852	33.7544	56.7609	152.621	71.925	61.0159	58.541	192.203	184.061	149.177	74.5391	107.401	132.372	73.5898	104.063	195.959	217.343	11.6537	124.697	51.3274	79.7363	61.6241	250.397	28.1953
Solyc00g500327.1	8.74133	17.2421	10.8271	35.82	25.6293	15.3905	13.1533	9.30479	13.117	33.3573	21.5142	23.7281	41.7625	23.0479	44.4824	31.4182	44.8788	18.7049	10.6455	18.0167	14.7476	19.3765	18.5896	16.3554
Solyc00g500328.1	161.62	40.8575	138.134	73.1401	55.947	233.905	384.458	234.591	51.1043	698.987	224.152	205.048	118.695	66.9299	114.279	176.283	130.034	297.49	804.546	456.186	169.579	213.803	622.224	644.876
Solyc00g500329.1	82.4365	330.301	232.429	717.661	364.179	296.453	192.184	741.822	908.458	1749.62	736.514	1481.44	666.192	438.961	1016.75	1241.58	2636.83	214.964	313.867	441.014	1380.3	1748.77	1868.23	351.014
Solyc00g500330.1	249.223	200.374	273.366	43.4937	39.9739	63.8437	608.301	367.833	317.206	125.275	59.5663	75.7616	135.417	96.4706	136.399	60.1397	63.032	75.4363	305.841	280.146	232.509	70.1837	80.6194	57.7337
Solyc00g500332.1	161.784	116.203	76.6064	107.962	102.695	127.337	333.092	345.188	1.6108	553.964	1162.52	1111.92	245.389	177.848	233.047	453.168	2.99936	145.05	361.547	701.812	570.137	1259.19	620.44	651.925
Solyc00g500335.1	20.7877	14.989	14.3649	36.4241	24.6589	19.3786	25.2739	34.6618	42.1525	108.316	68.6519	64.7608	46.2745	25.6364	37.3562	35.7436	70.3946	18.5172	22.6748	36.9519	43.2108	72.9081	100.412	47.7466
Solyc00g500339.1	0	0	1.63597	3.7334	1.96294	3.18042	0.709915	0	0	2.97056	2.1214	0	0.707573	0	1.92142	1.86283	4.00497	2.54072	0	0	0	0	0	0.826461
Solyc00g500342.1	3.3787	1.3269	4.68531	22.7714	20.3288	23.4981	1.32168	1.02109	0.741486	21.1382	14.3101	12.3441	17.6745	1.38478	15.8306	33.4968	40.3462	26.7703	3.63529	1.82205	3.16037	1.23842	4.47008	6.77509
Solyc00g500343.1	18.6402	27.6664	26.917	99.846	59.2651	144.901	9.90205	10.7184	11.8039	42.9494	53.2165	52.0509	101.121	71.6685	127.362	149.98	160.25	122.501	16.8224	8.85715	10.776	39.9108	39.0409	43.285
Solyc00g500345.1	3.61727	0	8.28017	34.6712	8.63578	28.9861	2.17166	0	2.43642	18.0737	0	8.83448	4.19875	18.0571	10.3131	37.0599	18.9743	39.9123	2.42908	2.83491	0	19.7043	8.91104	2.46188
Solyc00g500346.1	0.702747	1.38306	0	7.50315	4.01853	5.49406	0	0	1.56178	1.46414	0	2.85716	2.14651	1.32973	3.94119	4.99321	9.03267	1.68869	0.772722	0	0	2.23121	1.04183	0.832277
Solyc00g500348.1	2.16192	12.7842	11.554	47.1189	24.1357	32.0971	0	0	0	0	8.54483	4.39935	18.2497	22.0169	20.7629	47.0113	70.9558	23.7607	0	0.943101	3.26126	3.14116	2.99052	1.64445
Solyc00g500349.1	0	22.6344	0	105.541	87.4193	0	0	0.947659	12.8577	8.96889	2.13073	8.76336	54.9127	29.9092	44.6495	58.2289	106.009	0	0	1.88248	24.4159	19.0282	4.01429	0
Solyc00g500351.1	8.67051	7.12229	11.5799	34.6868	16.3444	45.8441	8.67172	4.69997	1.62149	10.5301	12.8396	20.5867	21.7148	9.0406	15.9725	24.7184	22.9743	20.3761	6.46422	4.72183	3.2652	2.08056	0.992284	3.28458
Solyc00g500353.1	0	8.55663	0	6.19166	2.87938	0.805048	1.44743	0	8.93142	0	0	4.41644	21.6964	5.16013	5.62696	0	16.9775	2.54751	0	0	0	0	0	2.46209
Solyc00g500355.1	3.29397	1.29156	3.05534	3.81993	3.34601	0	0.639285	0	1.43459	0	0	0	1.50133	0	1.10513	8.92245	7.08009	5.82028	0.699321	0	0	1.32899	0	0.856159
Solyc00g500356.1	0.711613	0	1.63295	0	0.98484	0.79359	0	0	0	0	0	0	1.41749	3.93722	2.89284	1.24285	1.00161	0.846542	0	0	0	0	0	0.827329
Solyc00g500357.1	0.702747	1.38306	0	7.50315	4.01853	5.49406	0	0	1.56178	1.46414	0	2.85716	2.14651	1.32973	3.94119	4.99321	9.03267	1.68869	0.772722	0	0	2.23121	1.04183	0.832277
Solyc00g500358.1	1208.12	625.649	1429.5	2868.9	2070.97	3712.49	336.906	206.444	208.293	747.817	485.989	540.724	1584.04	927.936	1399.89	2209.76	2545.95	2551.85	312.101	320.113	180.725	429.648	442.141	425.789
Solyc00g500359.1	0.626753	1.22238	1.46324	7.71107	9.71152	7.78818	0.598221	0	1.34203	2.61826	1.93088	1.26555	7.05683	3.01677	4.87314	7.17335	11.1903	3.30366	0	0.873672	0	1.53499	1.27303	0
Solyc00g500360.1	6.90935	2.71701	7.96074	38.9698	21.6763	27.8342	0.680481	0.99386	0.763498	2.88034	4.15249	2.8073	23.9102	14.8863	32.4706	24.4782	54.325	10.0935	1.5049	0.922351	0	2.33225	5.36866	3.35497
Solyc00g500361.1	2.11207	0	0.809008	9.99835	6.0105	6.289	0.697696	0.97095	0	2.93346	4.20613	5.72511	2.14358	0	2.94664	4.36634	10.0335	0.844674	0	0.931722	1.61284	0	1.03849	2.4947
Solyc00g500362.1	203.316	192.525	281.465	438.003	348.241	576.617	187.501	104.104	222.317	641.845	324.646	310.533	209.389	172.785	169.95	433.366	461.546	656.395	129.014	169.815	147.693	290.986	225.24	204.93
Solyc00g500363.1	0.557265	0.895262	0.670932	6.33128	5.31255	1.27229	0.46397	0	1.45969	3.10375	0	2.7535	2.19106	0	0	4.25243	3.07626	4.08858	1.30299	0.856959	0	2.73515	0	0.999222
Solyc00g500364.1	13.4493	18.1185	15.443	66.1216	29.7941	27.6465	3.51403	5.78646	3.15406	10.3217	0	10.0757	47.6773	18.4758	48.6536	53.5426	102.254	20.2952	5.47174	9.34398	11.3193	13.1411	9.25716	8.29432
Solyc00g500366.1	0.706183	2.78047	0	1.24855	1.99376	0	0	0	0	0	0	0	0.712879	0	0.977044	0	1.00287	0.845219	0	0	0	0	1.03288	0
Solyc00g500367.1	4.96584	9.66922	7.25567	9.0066	11.1173	1.40361	1.77085	0	0.662012	2.59295	0	0	10.2945	13.7486	9.95135	11.8075	14.258	14.8671	0	0	0	0	0	0
Solyc00g500368.1	1.45175	2.8629	2.4911	3.71029	0	0	0	0	0	0	0	0	2.09391	0	2.79678	1.85064	2.99401	1.6994	0	0	0	0	0	0
Solyc00g500373.1	157.76	105.978	117.521	118.001	91.4592	119.045	143.046	129.054	109.934	117.967	125.624	113.797	124.713	119.772	118.014	107.828	107.03	112.759	99.7675	117.59	95.9883	111.294	93.5071	91.4906
Solyc00g500375.1	2.91029	2.87003	3.32804	0	0.951014	0.809181	0	0	0	0	0	0	2.78678	3.84619	3.71435	3.69796	10.973	5.95034	0	0	0	0	0	0
Solyc00g500376.1	0	0	0	0	0	0.717613	0.610243	2.15812	0	0	0	0	0.773276	0	1.18202	0	3.04658	0	0	0	0	0	1.24207	0
Solyc00g500377.1	2.13789	0	2.4524	1.24478	1.96524	2.38376	0	0	0.795686	0	0	0	4.24784	6.55223	0.961928	8.07439	10.0137	5.08069	0	0	0	2.15327	2.033	1.65352
Solyc00g500396.1	0	0	6.65141	1.23609	0	1.61719	0	0	0	1.51326	0	0	2.09144	1.28319	0	3.69914	0	0	0	0	0	0	0	0
Solyc00g500397.1	1.45428	1.4341	1.66318	1.23598	0.951905	2.42628	0	0	0	0	0	1.48023	1.39404	0	1.85905	1.84941	3.99065	2.54988	0	0	0	0	0	0
Solyc00g500406.1	0	0	0	0	0.967966	0	1.43684	1.89012	3.22404	2.99603	0	1.46391	0	1.29739	0	0	0	0	1.60477	0	0	0	0	0.822909
Solyc00g500409.1	0.600944	1.16002	1.41167	1.2896	0	0	0	0	0	0	0	0	2.46769	0	0	1.34438	0	0	0.59861	0	0	0	0	0
Solyc01g005000.3	224.686	181.688	263.937	130.229	136.272	137.133	237.395	290.722	300.236	76.4717	196.442	118.698	169.25	159.414	169.131	100.234	64.9678	89.0912	199.309	303.572	197.244	49.2949	62.8758	97.0559
Solyc01g005010.4	213.477	217.237	182.885	239.115	284.634	346.789	143.685	116.888	144.53	45.9452	93.2043	63.6803	198.454	269.053	195.76	168.408	227.367	263.273	156.081	146.168	189.665	39.9822	66.2418	97.6264
Solyc01g005020.3	1743.28	1775.64	1576.67	1429.13	1499.81	1144.56	960.627	1094.78	1259.94	825.909	912.894	640.511	1882.21	1802.39	1944.82	1172.81	985.815	781.876	894.722	1059.79	998.465	466.773	406.767	365.178
Solyc01g005030.4	476.87	560.567	532.923	511.749	505.683	446.326	368.704	383.419	444.714	920.019	741.232	620.037	579.35	563.349	556.118	549.333	553.733	481.054	325.623	345.751	365.073	645.728	606.821	499.367
Solyc01g005040.3	0	0	0	0	0	0.774043	11.5876	14.8848	19.1195	2.8839	0	21.0825	3.61938	0	2.02492	0.627406	0	0	12.8169	13.8448	25.586	2.3244	1.07129	1.67653
Solyc01g005060.3	36.4815	31.0054	36.0845	52.2134	24.4193	50.2253	94.0946	74.2452	72.778	71.5042	127.543	104.773	34.5906	22.1894	26.7608	16.1268	25.0179	33.8963	89.8303	62.0085	92.628	42.6598	48.4705	72.6211
Solyc01g005070.3	0	0	0.822873	0	0	0	5.73348	2.84148	0.804068	1.49543	0	1.4612	0	0	0	0.619361	0	0.84805	4.00037	8.47298	6.51219	0	0	0.823633
Solyc01g005080.3	874.772	687.607	959.781	573.285	569.841	779.496	416.312	380.034	338.724	216.912	269.88	200.276	653.536	652.544	647.701	390.345	396.452	550.293	364.442	401.64	269.55	261.255	277.168	315.099
Solyc01g005090.3	188.106	242.802	249.296	34.8555	56.0224	48.4635	0	0.956534	0	0	0	0	208.168	187.423	198.207	131.682	136.19	153.263	3.94975	1.87523	4.86621	10.7704	1.01676	7.44136
Solyc01g005100.4	137.492	128.398	132.98	83.2615	92.6335	100.547	154.201	176.805	171.401	153.599	155.29	118.004	104.39	140.806	100.166	78.7418	78.0407	117.815	193.516	168.269	160.962	122.313	117.922	150.113
Solyc01g005110.3	200.782	152.231	213.397	144.173	157.711	148.078	121.2	112.046	93.4889	135.112	123.258	94.9242	209.455	206.479	197.8	160.838	130.622	185.429	100.726	111.224	120.39	94.528	82.4198	85.2063
Solyc01g005120.3	622.386	613.958	527.273	574.886	706.154	622.975	289.375	237.862	254.744	437.981	415.493	349.074	625.864	643.699	651.693	947.15	949.08	953.133	369.382	448.971	428.093	382.678	284.011	390.483
Solyc01g005130.2	275.35	332.605	357.593	224.374	194.858	224.836	310.298	348.969	337.062	387.288	270.646	356.471	329.545	338.26	300.335	298.575	338.7	331.661	354.761	351.804	328.656	385.161	468.978	342.138
Solyc01g005140.3	254.263	680.382	415.889	468.127	755.333	395.506	55.2753	89.9617	78.7123	258.109	387.876	346.22	388.847	411.726	430.402	1622.04	1652.42	1152.34	37.1024	36.5589	66.4917	158.493	164.838	81.8717
Solyc01g005150.3	39.2077	70.2603	43.4802	21.284	31.3279	24.2514	9.00333	11.7318	16.3178	18.9652	8.38079	9.9615	45.2019	82.7619	48.5896	28.1221	23.0963	30.3721	23.8146	26.0117	35.388	12.3897	7.34071	7.50342
Solyc01g005160.4	2.87918	5.67478	6.59568	31.0122	2.90166	4.8096	3.59449	0	0.806548	0	0	27.8284	7.0255	2.59344	1.89131	1.85652	2.99878	1.69682	1.60605	1.88507	0	1.0501	0	1.64542
Solyc01g005180.1	0.557267	0.988472	0	2.55387	4.88873	0	0	0	0.532526	1.10696	0	3.05969	0	0	0	0.766536	0	0	0	0	0	0	0	0
Solyc01g005210.4	2617.19	3112.08	2916.09	1632.77	1713.46	1345.68	1934.76	2312.42	2167.36	3776.14	2669.47	2259.71	2640.54	2769.58	2715.65	2266.77	2169.83	1667.85	1378.25	1500.01	1558.84	3158.88	2919.77	2104.24
Solyc01g005220.3	427.987	317.845	368.25	379	421.695	384.637	126.56	128.688	96.5529	325.106	306.125	270.728	399.797	340.757	427.089	593.732	700.143	524.738	82.4949	68.9585	96.3482	135.049	185.375	156.794
Solyc01g005230.4	414.26	517.342	569.253	136.739	178.69	87.7113	227.46	190.322	336.794	169.857	210.475	235.791	386.787	401.931	385.026	225.137	195.132	215.25	156.66	172.891	282.787	120.45	127.188	141.101
Solyc01g005240.4	592.385	996.81	673.887	965.911	899.375	528.9	878.55	1097.41	1361.57	905.006	751.639	909.754	995.964	1033.35	1004.47	954.986	737.03	588.472	779.469	868.336	1313.24	913.085	649.751	547.415
Solyc01g005250.4	684.764	873.267	738.277	797.829	695.229	557.571	953.787	1110.74	1074.11	1018.44	902.492	825.463	961.608	859.064	997.908	792.941	697.807	687.971	899.167	1014.75	1138.83	1086.64	881.089	772.792
Solyc01g005253.1	47.9751	56.9425	34.0401	36.2191	31.9482	25.9906	41.9809	51.3246	46.3159	5.87913	8.42433	15.7788	89.1734	74.1598	94.9276	51.7346	44.1328	32.112	47.4313	61.5627	54.8924	8.83511	6.20763	12.4611
Solyc01g005257.1	209.131	231.162	197.519	178.113	142.892	165.802	159.885	135.154	203.988	125.934	158.832	149.013	208.434	215.325	189.128	69.6095	53.089	52.4814	197.744	158.318	199.357	73.5486	86.6795	110.056
Solyc01g005280.3	7.83053	5.60842	4.08361	4.98091	3.93714	2.38151	65.1524	62.2464	69.1247	26.6879	29.6636	34.7487	4.25132	18.3669	10.6006	1.86404	4.0062	5.07961	90.7096	80.5961	92.4179	24.8295	31.5707	29.7787
Solyc01g005290.4	5.65989	8.35772	5.68691	6.23897	9.93966	7.10581	82.8726	60.7967	81.1599	30.9494	54.8614	54.6668	1.42377	7.92257	0	0.622704	1.00257	2.53663	109.343	67.2582	88.9149	37.2828	42.2106	36.5042
Solyc01g005300.4	293.637	479.281	363.478	2374.83	2497.89	1648.23	99.522	123.369	170.72	1897.17	1244.21	1058.57	223.711	150.052	190.271	938.588	1045.13	737.584	63.6791	86.8159	61.9965	967.885	644.668	510.312
Solyc01g005310.3	0	0	0.82693	1.23894	0.96187	0.804079	0	0	0	0	0	0	5.60507	2.58382	0.940016	3.70816	3.99576	5.09376	0	0	1.63238	1.04102	0	0
Solyc01g005320.2	235.989	264.025	255.968	85.8763	103.1	51.6691	6.38682	7.64646	9.55418	5.9395	0	0	435.251	510.826	398.885	90.6666	66.0851	99.0826	46.6527	51.5851	56.7887	13.98	5.07839	8.26573
Solyc01g005330.3	1475.46	1138.28	1395.81	1370.15	1447.1	1633	2402.21	2045.68	1843.35	1791.4	1579.71	1452.16	1461.18	1369.3	1625.19	1340.95	1345.86	1330.98	2317.07	2214.48	2072.47	1602.69	1644.1	1727.18
Solyc01g005340.3	422.299	493.278	446.952	518.916	456.113	540.853	313.243	335.245	353.055	337.222	381.108	338.49	526.434	452.942	497.296	480.011	554.298	467.019	265.376	324.993	323.372	388.308	445.914	359.518
Solyc01g005350.4	0	0	0	0	0	0	2.85217	3.80644	7.19987	0	0	0	0.705816	0	0	0	0	0	0	1.87925	3.25042	2.13187	0	0.825155
Solyc01g005370.3	92.5496	89.0152	98.9946	66.1639	94.6394	77.2779	17.5243	42.5363	25.1668	52.983	61.1331	66.0782	53.4486	60.8297	47.84	120.241	158.442	145.391	31.1705	28.9368	32.3109	68.2323	101.146	66.4159
Solyc01g005380.3	172.873	168.952	179.016	120.297	119.801	126.732	289.277	305.74	272.069	340.447	249.859	250.641	192.393	191.771	190.792	123.735	104.944	97.5801	285.403	290.406	247.803	316.574	304.283	304.295
Solyc01g005390.3	169.672	151.765	125.759	77.5899	117.976	88.5087	11.1016	3.90384	15.5696	24.8343	37.7492	175.29	121.847	114.633	121.677	168.029	200.796	205.918	6.15919	13.0155	11.2674	40.4024	51.2595	59.9886
Solyc01g005400.3	44.6981	83.8287	60.2653	21.1926	26.7167	24.5367	58.5145	60.5831	75.933	56.1583	50.738	103.885	41.2007	67.1424	57.1841	51.0108	59.1245	65.9906	94.1481	128.168	84.1782	72.9422	75.8057	62.9673
Solyc01g005410.4	914.925	763.87	532.047	496.978	566.202	586.883	1529.29	1003.39	451.035	2148.45	2644.04	2999.06	425.487	469.641	368.161	980.027	992.304	1374.31	1525.11	1185.2	1105.88	3071.66	3960.94	2985.57
Solyc01g005420.2	0.702088	1.38169	0	0	0	0	4.86589	3.89716	3.11965	1.4628	0	2.85433	5.01205	2.66207	1.97379	0	1.00377	1.68835	27.0051	19.5376	20.9391	1.11831	5.21782	6.66114
Solyc01g005430.3	315.564	398.597	314.153	392.787	336.815	399.521	211.564	269.037	198.472	649.482	504.827	676.005	318.163	326.958	310.365	650.856	669.327	618.858	285.766	297.386	275.835	657.372	716.172	620.148
Solyc01g005440.4	317.069	691.241	395.421	512.93	515.381	333.271	517.365	539.697	713.718	506.392	606.972	1617.1	385.304	540.071	415.649	246.608	301.064	255.208	661.246	558.891	953.535	453.25	472.265	389.796
Solyc01g005450.3	6.40761	9.81605	8.9849	6.22588	3.93635	2.38178	72.9549	49.7892	50.8591	91.9364	69.9274	137.565	4.95939	11.8057	6.74438	9.94108	13.0199	8.46624	65.482	54.3591	103.774	83.0982	115.055	101.738
Solyc01g005460.4	53.5847	57.4913	54.4682	16.3069	27.5514	36.5715	99.6132	65.0144	69.3711	18.8535	22.952	36.7675	68.4702	56.4177	57.1206	28.1789	24.121	35.3856	138.488	125.929	96.2273	20.5968	25.4414	20.9011
Solyc01g005470.3	45.3336	76.8339	25.6807	20.0563	27.4545	17.152	463.701	349.723	632.356	523.219	202.7	1940.39	57.5649	54.9487	47.9178	68.206	45.2129	45.5184	340.547	371.754	592.438	408.43	256.584	277.287
Solyc01g005480.3	121.649	144.712	117.077	173.666	168.288	184.373	134.44	154.889	102.436	209.829	200.651	222.635	147.532	150.415	144.677	172.655	189.922	189.197	123.672	129.129	123.863	156.453	173.796	219.66
Solyc01g005490.3	425.73	357.94	403.094	305.437	318.55	361.498	366.777	343.962	316.66	309.453	283.404	300.903	414.633	391.384	423.631	331.399	363.025	376.511	373.433	386.866	353.232	324.465	404.377	308.913
Solyc01g005500.3	11.3693	8.39652	1.63093	0	0.987104	4.75547	54.397	16.3165	16.6447	1.48006	0	34.6835	11.3525	9.20083	12.5668	1.24349	2.00371	1.69259	67.6388	22.4708	22.6798	0	0	4.13954
Solyc01g005510.3	0.722498	1.42436	0	3.71652	4.80763	3.21695	0	0	0	1.50421	0	1.47039	0	2.5832	0	4.32581	2.99669	4.24497	0	0	0	1.04044	1.98478	0
Solyc01g005520.4	204.943	142.609	152.768	27.3333	49.6771	52.6984	1692.75	1431.31	1056.6	1578.77	1134.33	880.543	140.995	148.524	129.592	136.99	53.0214	57.6433	1824.84	1552.56	1496.27	1516.28	1171.8	922.647
Solyc01g005530.3	99.9136	65.0212	75.4499	72.9706	65.3143	90.2431	104.415	84.7626	64.6645	91.9267	80.8219	89.5806	113.256	89.57	89.7207	42.0888	53.3378	60.5226	99.6513	112.36	94.159	58.729	55.0273	79.7775
Solyc01g005540.4	223.207	192.248	203.429	79.2915	73.0992	77.1933	451.49	495.539	484.652	344.396	280.283	192.58	224.198	217.035	238.754	71.6903	62.9328	60.2764	394.148	448.514	447.279	313.326	256.126	256.231
Solyc01g005550.3	2548.22	3150.18	2999.21	2825.14	2669.7	2926.75	3111.15	2813.77	3340.6	1199.68	1409.62	931.665	2831.33	2920.8	2705.09	1404.96	1614.39	1874.38	3855.92	4681.59	4145.59	1362.83	1460.28	1527
Solyc01g005560.3	9832.29	7453.69	9071.93	4096.63	4354.1	4345.64	4795.47	4993.93	4568.37	1062.21	1092.61	1070.24	9015.63	8517.66	10143.9	3763.7	3037.98	3660.63	5234.13	4723.08	4653.76	947.023	1042.52	1134.73
Solyc01g005570.4	354.109	306.971	298.005	286.39	271.342	392.359	368.775	303.703	349.739	250.316	264.622	377.062	250.466	220.784	229.659	234.074	257.941	317.46	400.135	425.339	328.698	346.026	357.482	425.336
Solyc01g005580.2	556.03	491.662	497.969	510.364	592.495	539.206	514.024	434.315	508.168	517.248	535.919	529.351	526.834	458.236	526.996	469.535	526.359	553.819	486.503	555.786	572.262	697.581	656.95	612.303
Solyc01g005590.2	150.212	175.811	182.455	230.969	376.155	155.937	187.066	205.402	278.689	25.1529	62.3727	56.3882	208.686	168.068	196.418	155.544	155.432	146.266	467.071	334.888	349.852	11.8779	11.245	43.5727
Solyc01g005600.4	1011.99	1179.57	1031.34	1164.75	1406.91	1154.59	728.257	770.635	849.991	1472.11	1265.49	1143.39	1011.81	1005.42	967.412	1552.47	1436.17	1504.27	704.161	800.913	854.48	1250.13	1345.25	1044.68
Solyc01g005620.3	4701.02	4700.71	4419.01	3760.64	4143.99	3254.74	5565.9	5617.86	5606.26	4201.45	3697.44	3946	5524	5326.34	5500.95	4445.43	3753.15	4202.8	5967.69	5773.35	5980.97	4970.68	4207.15	3666.3
Solyc01g005630.3	34.6987	31.3909	50.3427	12.5543	20.4993	17.0761	0	0	0	0	0	0	20.2225	28.2906	37.2577	39.4867	28.1521	47.1512	2.27285	0	1.6016	1.15265	1.06532	0
Solyc01g005640.4	241.609	291.941	262.779	174.97	175.343	186.609	203.889	209.937	222.305	164.7	142.919	149.239	249.598	253.128	239.658	161.577	184.959	158.623	198.025	210.078	249.237	214.752	239.149	190.14
Solyc01g005670.3	122.917	99.165	106.232	132.796	149.272	180.144	109.07	92.717	96.6066	98.785	106.631	99.4552	81.5816	76.6167	88.1501	97.2072	94.9852	134.015	80.9261	65.9314	70.0352	72.702	95.1194	124.313
Solyc01g005680.4	145.805	157.475	129.223	134.743	142.04	142.17	245.951	217.018	372.132	308.149	291.272	369.885	106.748	114.825	112.895	113.937	170.425	164.895	246.973	293.386	305.606	397.613	439.274	335.935
Solyc01g005690.3	742.081	621.002	640.419	806.444	836.277	800.573	663.446	647.12	597.717	536.99	542.547	545.008	844.118	684.284	843.878	708.607	686.326	656.066	708.269	772.828	673.197	528.256	631.646	652.331
Solyc01g005700.3	230.331	242.788	208.87	375.032	261.465	276.46	250.146	261.458	287.962	242.768	173.615	169.537	250.294	273.095	262.924	213.616	247.608	223.386	237.7	230.711	261.507	197.506	158.094	195.192
Solyc01g005710.2	0.682787	0	0.787957	0	1.05209	0	0.66991	1.00846	1.5033	1.4236	0	0	0	0	0	0	0	0	1.47752	0.916346	1.58858	4.81504	2.19368	4.21562
Solyc01g005720.3	0	0	0	0	0	0	0	1.87969	3.24354	0	2.14011	0	0.700408	1.29134	0	0.61793	0.998861	0	18.5885	15.1108	9.79617	9.35959	6.94445	13.9586
Solyc01g005730.3	0.724453	0	1.65797	0	5.7447	20.1536	1.45051	14.0534	71.6032	10.5571	8.57467	47.1851	0.699038	0	4.6768	3.70405	1.99676	1.69881	69.7913	49.1728	45.7678	18.6041	19.7549	18.8613
Solyc01g005760.3	11.595	31.4369	3.31685	6.18749	16.2685	45.1567	23.944	65.5563	64.3083	9.0518	4.28824	17.7003	45.4261	59.2239	53.2866	22.2216	13.9765	25.4837	220.851	240.229	258.299	21.6878	21.7183	21.318
Solyc01g005770.3	0	1.12029	0.691939	6.44899	5.54457	0.666581	0.542919	1.06434	1.21308	4.86996	7.18845	4.64058	0	1.67333	1.44218	2.75447	2.05204	0.838588	0	0	0	1.90687	2.80707	0
Solyc01g005780.1	0.723076	1.42558	3.3106	2.47697	3.84127	2.41441	5.78698	0.939125	4.05781	3.01075	0	4.41484	1.40015	5.16203	1.87676	5.56008	2.99623	1.69824	1.61801	1.88944	3.2663	1.03839	1.98202	2.46252
Solyc01g005790.1	73.7934	79.0537	63.2318	114.311	113.027	88.6136	73.5779	64.6005	54.4986	105.927	91.5007	93.2832	58.522	70.3684	60.0518	100.425	153.067	116.13	50.2088	59.2376	52.0395	105.173	101.712	106.375
Solyc01g005800.3	80.2138	71.2338	98.4409	113.965	88.4318	112.614	13.0102	15.0372	18.6508	34.6037	36.3824	142.658	102.258	74.8964	136.202	147.684	330.622	251.312	21.8219	18.8887	14.6944	11.439	27.7769	142.048
Solyc01g005810.3	1267.57	818.897	1063.58	754.164	943.946	1160.91	1460.42	986.879	903.412	1126.57	1140.68	1053.97	675.395	682.729	713.772	794.679	690.285	1138.44	1281.03	1254.43	839.193	1128.87	1248.43	1338.24
Solyc01g005820.4	1635.43	1075.2	1639.8	1674.24	1860.18	2484.61	2075.05	2056.25	1527.66	2043.7	2177.56	2195.89	1042.87	1070.67	1005.27	1445.33	1309.8	1923.03	2036.88	1877.22	1532.94	1587.08	2183.55	2147.12
Solyc01g005830.4	184.042	150.977	138.728	274.637	276.917	241.796	301.985	270.904	329.195	260.974	289.311	262.236	204.545	204.686	212.728	291.405	253.131	256.82	346.428	345.002	391.84	253.123	234.827	261.459
Solyc01g005840.3	151.306	213.314	187.627	329.987	351.832	230.255	253.132	309.883	385.715	1238.92	1082.79	1326.26	187.976	253.601	192.643	520.912	520.77	431.592	245.507	265.486	316.058	1643.93	1362.39	1015.53
Solyc01g005850.2	761.334	761.812	669.796	658.364	695.777	488.744	6.98914	6.78564	3.13662	10.2803	12.6295	11.4657	266.971	434.736	538.028	2137.93	1657.2	1227.65	3.88276	4.66182	6.45539	13.2804	18.6498	71.4711
Solyc01g005860.2	6.46754	112.383	27.7223	20.6387	34.492	10.6847	0	0	1.82609	0	0	1.16387	14.4382	26.6666	11.4629	41.2218	41.0286	23.4537	1.14456	0	0	0	0	2.7283
Solyc01g005870.3	3.6164	1.42601	1.6557	4.95345	4.79946	3.22001	27.4988	10.3267	6.495	30.1158	25.6965	10.3043	0.699921	1.29012	0.937931	10.5013	6.99084	6.79329	24.2813	24.5662	29.4005	16.6028	14.8579	14.773
Solyc01g005880.1	301.119	297.901	286.092	113.406	229.21	195.671	0.705924	0.960464	1.58402	5.91703	2.11547	1.44431	65.3042	182.809	166.427	725.098	606.178	564.416	2.35739	1.87202	1.61956	4.34399	6.13585	20.7032
Solyc01g005890.1	6.9996	2.75456	9.66015	2.5042	1.01099	1.56425	0	0	0.776775	1.4585	0	0	0.717627	0	0	6.24989	3.01268	12.6543	0	0	0	0	0	0.833812
Solyc01g005900.2	52.0033	4.14919	1.6155	8.75368	5.02316	2.3546	2.088	6.81205	12.4942	11.7131	6.30143	10.0001	4.29302	2.65946	0	7.48982	5.01815	9.28781	0.772722	2.79247	8.05716	5.57801	6.25098	7.49049
Solyc01g005910.3	109.534	174.91	160.031	177.724	195.102	165.943	263.33	279.561	320.258	247.483	248.844	184.966	111.467	152.584	115.484	135.797	142.081	119.503	245.171	275.396	287.744	176.676	166.379	213.651
Solyc01g005920.3	172.047	174.518	163.256	351.046	358.784	266.154	73.3372	72.7163	71.7922	356.731	202.794	232.903	210.749	182.819	179.645	294.558	313.867	295.252	90.756	112.167	115.717	183.724	150.806	165.356
Solyc01g005930.3	90.2797	136.946	96.9082	160.278	168.541	122.951	140.744	126.337	169.928	313.334	346.873	241.976	129.726	104.239	99.1178	215.101	193.082	150.039	101.23	78.0468	152.872	240.036	159.089	94.0012
Solyc01g005950.4	787.586	809.433	774.5	857.401	856.997	853.946	674.359	712.804	767.054	468.761	603.776	621.994	823.864	911.017	846.491	547.826	541.854	626.888	887.87	920.505	894.425	461.848	531.097	584.34
Solyc01g005960.3	974.331	1021.91	926.177	904.977	792.812	670.241	993.235	1047.56	972.085	782.126	574.199	592.267	1152.04	1093.08	1174.54	669.403	627.08	514.667	930.408	966.042	968.943	463.947	360.041	433.164
Solyc01g005970.3	264.049	352.296	308.011	442.064	403.991	312.394	168.656	174.573	204.647	281.636	220.59	270.912	428.287	393.406	335.669	335.398	462.377	334.581	198.361	195.604	223.79	252.034	189.127	211.726
Solyc01g005980.4	107.054	127.04	95.2236	188.287	242.716	194.583	121.841	119.354	214.137	199.365	188.059	178.774	144.284	189.727	153.333	231.476	239.533	228.394	159.861	158.043	210.371	242.147	170.274	152.502
Solyc01g005985.1	251.003	117.971	166.867	112.428	77.9529	120.434	1260.44	1022.47	1069.84	292.305	282.093	174.884	522.451	417.428	549.619	66.7087	68.2121	110.687	1891.44	1642.98	1936.78	212.39	225.799	140.437
Solyc01g006000.3	271.859	267.233	276.623	415.295	500.545	467.279	288.996	273.275	296.74	511.976	461.62	413.819	202.75	217.43	215.884	202.842	204.848	162.101	283.507	247.174	215.308	169.351	196.155	215.354
Solyc01g006010.3	593.964	328.922	450.55	360.014	303.957	534.976	457.583	400.453	254.238	288.36	317.487	168.285	336.654	281.733	328.649	256.092	249.544	263.366	334.938	288.574	240.398	215.448	272.111	339.319
Solyc01g006020.4	544.569	624.666	678.109	382.953	626.255	519.945	1175.05	1096.93	1102.17	2372.01	2392.21	1863.37	331.502	360.122	341.304	674.165	674.628	609.754	904.221	706.56	773.097	2315.85	2481.15	1593.85
Solyc01g006040.3	457.203	416.456	435.032	403.217	438.267	427.91	429.652	387.028	349.9	478.9	424.935	378.168	439.096	419.084	437.39	431.852	389.237	409.541	388.208	370.067	395.878	394.168	413.6	406.388
Solyc01g006050.2	786.893	1152.3	1571.35	544.161	716.788	531.027	0.714646	0.949644	3.20713	22.3857	29.797	56.8626	513.18	539.317	886.016	3266.55	2173.83	2514.32	11.9604	2.82128	0	101.908	58.3777	44.5222
Solyc01g006055.1	195.995	263.223	275.958	42.7563	36.1958	66.4235	17.665	21.8971	44.2141	2.87704	6.2237	4.20582	366.217	486.43	339.612	71.5787	59.3643	109.317	136.692	150.247	97.4259	5.84876	11.8358	14.2662
Solyc01g006090.3	239.213	139.785	219.162	139.6	125.572	182.123	196.115	170.108	102.101	115.326	103.623	98.1621	149.121	150.008	145.264	95.7847	96.1949	142.147	187.655	189.96	126.296	119.611	134.084	179.747
Solyc01g006100.4	164.328	151.297	140.01	189.41	240.602	199.793	253.581	309.464	279.618	72.3393	92.1323	50.0951	181.156	174.006	185.436	163.642	122.819	201.283	196.149	231.592	210.787	60.0563	54.3965	79.5753
Solyc01g006110.3	975.427	806.698	958.334	705.993	801.652	902.904	1015.65	977.362	702.708	1105.38	1039.09	1103.63	847.687	807.097	889.868	940.858	938.728	1063.78	973.875	965.787	741.321	1210.55	1671.96	1385.05
Solyc01g006120.4	2395.48	2696.6	2454.39	3520	4072.79	3203.29	2527.84	2620.88	2625.3	4248.01	3759.7	4050.05	2488.11	2554.25	2605.5	4194.41	4475.85	3846.04	2667.78	2871.71	2611.89	4059.97	3871.77	3665.86
Solyc01g006130.4	239.661	221.299	211.352	74.7387	98.5834	90.4185	671.868	665.424	552.258	305.134	271.03	296.506	187.909	189.113	192.101	103.801	96.165	131.197	725.309	653.802	628.796	372.293	417.256	354.206
Solyc01g006140.4	31.0606	22.7845	30.5966	7.43363	5.77116	5.62858	83.7944	90.2711	72.1285	15.0388	19.2558	2.9401	25.9233	23.2542	20.6801	5.56222	2.99681	0.848961	60.5742	77.427	70.1928	9.36901	13.8988	8.21261
Solyc01g006150.3	322.157	274.945	269.378	222.122	214.08	218.652	308.721	295.033	309.309	245.561	211.185	197.53	316.383	307.636	309.737	136.813	165.962	180.679	254.962	252.475	257.386	185.259	130.073	114.411
Solyc01g006160.3	3224.12	2877.76	2841.91	3405.02	4052.31	3208.99	3203.73	4857.32	3427.87	2616.91	3001.51	3542.3	3165.63	3974.61	3436.1	3373.38	2742.46	3731.13	3480.99	3453.81	3324.18	4671.19	5041.5	4045.22
Solyc01g006170.4	527.252	366.296	479.781	378.435	348.928	495.745	441.019	350.105	279.219	366.536	313.775	291.291	324.296	339.469	334.853	268.335	297.416	350.556	330.183	312.221	227.087	274.665	278.607	361.324
Solyc01g006180.4	219.746	200.939	184.517	283.645	217.139	265.512	150.397	161.593	136.284	132.433	104.886	100.037	224.779	220.75	267.581	145.197	188.774	132.455	116.437	167.189	142.064	77.9396	80.3158	101.8
Solyc01g006190.3	895.905	826.168	870.299	1136.11	1371.48	1350.73	1004.95	1123.9	896.041	1745.97	1553.32	1371.49	727.233	795.833	738.123	963.87	943.077	1091.36	961.855	820.766	822.009	1404.86	1511.34	1692.91
Solyc01g006200.3	49.255	63.2804	46.6632	630.738	673.248	603.197	83.1678	77.3009	98.8918	1343.94	1706.7	1533.36	41.0092	47.092	36.4473	501.548	548.59	515.016	76.0609	78.8351	116.89	2060.49	1999.59	1464.63
Solyc01g006210.4	20.7122	28.1403	21.2945	11.1945	11.75	11.9421	49.0826	37.1946	56.6637	7.43712	8.49404	8.71702	31.0979	45.7586	42.1643	12.4122	11.0108	12.7073	45.1994	41.3058	40.5969	11.7771	6.07528	4.95519
Solyc01g006220.3	120.179	120.561	107.984	117.855	121.912	102.585	124.332	155.882	152.392	137.854	121.651	108.36	132.102	133.593	131.495	123.159	136.95	124.711	105.962	114.034	128.737	98.7631	73.9455	125.065
Solyc01g006230.3	987.183	847.726	885.176	893.123	919.814	925.885	903.542	807.26	846.64	1135.96	1091.51	1001.6	808.229	852.226	842.507	1171.57	1177.64	1041.76	732.304	774.456	783.717	933.729	957.233	835.845
Solyc01g006240.3	38.7035	74.7404	46.1837	35.1956	76.348	33.2549	31.9948	35.7662	42.7721	64.8257	87.2196	98.2849	55.7788	86.5858	76.0648	80.3313	76.4546	90.848	45.1671	66.4197	73.524	104.871	82.6348	75.4771
Solyc01g006250.2	27.9691	24.7636	43.4316	20.0403	32.4059	37.5074	37.3334	31.3358	38.7845	18.9412	41.8668	46.8978	32.3186	36.0905	30.81	31.2605	41.1788	44.7009	38.3319	42.7038	38.5807	75.7188	104.06	91.764
Solyc01g006260.4	45.7623	40.9068	50.3048	46.4631	58.5046	59.7202	48.5398	48.4877	46.7907	36.1278	49.9518	49.3073	54.2022	59.3291	28.2379	60.1872	50.2775	83.3398	67.336	54.523	56.0317	63.5421	66.1533	72.0178
Solyc01g006280.3	3619.14	3891.33	3683	2531.54	2591.69	2271.57	4632.53	4879.53	5066.14	3518.05	3199.91	2307.94	4285.44	4061.48	4481.33	2880.33	2430.71	2161.18	4779.17	4898.3	5474.35	3594.44	3211.01	2308.41
Solyc01g006290.4	309.475	765.995	209.796	27.3578	8.80263	15.1361	3011.87	2747.1	4447.99	1966.25	1714.49	1971.5	133.507	194.655	66.041	21.0953	4.00345	3.38908	2877.02	3451.24	4080.53	2177.02	1346.02	707.521
Solyc01g006300.3	135.039	191.432	124.532	12.4367	1.95715	22.2995	2001.33	985.659	1341.47	205.341	233.646	640.957	21.9034	57.5019	12.4494	3.10262	0	0	2988.98	3267.57	2139.03	723.058	690.092	837.27
Solyc01g006310.3	302.436	331.858	317.889	2.48474	25.3206	14.3739	0	0	0	0	0	0	250.947	225.362	289.614	20.4545	14.0053	40.6903	4.7843	0	0	0	0	0
Solyc01g006320.4	20.3142	33.0812	21.7494	27.5397	14.1368	11.7397	90.7865	90.8649	114.301	8.75746	33.5346	61.2239	24.3856	36.0227	25.7599	8.74762	11.0452	10.9689	187.592	228.593	271.91	5.62437	23.0503	36.6749
Solyc01g006330.4	15.0556	18.3652	6.5734	6.21105	4.86654	3.19522	278.857	287.604	266.331	313.517	278.886	158.987	7.75181	13.0217	12.3771	30.9876	8.00253	6.7822	385.365	297.234	426.21	447.541	258.5	190.42
Solyc01g006340.3	116.674	106.468	97.3344	190.996	172.007	169.224	68.3494	73.616	66.9964	104.97	91.8207	86.467	128.509	116.633	128.482	140.447	157.919	117.942	63.499	64.1114	63.5772	84.936	71.8467	100.341
Solyc01g006350.4	1548.47	1599.92	1502.87	1156.13	1316.02	1314.52	1605.49	1712.81	1867.35	1273.02	1286.21	1085.18	1603.21	1613.27	1673.63	1189.08	1116.64	1079.23	1624.95	1785.75	1692.09	955.262	899.817	1061.42
Solyc01g006360.4	548.105	676.691	485.557	543.434	479.145	374.674	608.026	682.535	827.687	523.049	452.148	374.314	745.499	673.976	707.801	553.256	566.143	206.385	622.683	727.93	733.734	387.081	375.707	385.534
Solyc01g006370.3	2430.31	2370.26	2376.54	2642.24	2705.26	2400.48	2224.45	2597.65	2644.78	2322.4	2207.05	1776.25	2905.76	2816.31	3015.68	3079.23	2966.11	2128.88	2102.99	2492.68	2379.06	1783.55	1843	2575.43
Solyc01g006380.2	165.273	181.267	74.9182	162.6	139.651	130.467	3.58624	10.4112	1.6094	1.49627	2.13215	0	215.964	167.575	217.178	34.6768	58.9943	64.4588	9.60989	1.88344	8.1424	0	1.00183	2.47019
Solyc01g006390.2	0	0	0	0	0	0	31.6111	3.01427	1.50928	0	0	0	0	0	0	0	0	0	0.742207	0	0	0	0	0
Solyc01g006400.4	2257.22	1372.78	2082.94	994.955	957.353	1487.2	1210.58	913.563	537.154	535.717	666.14	662.218	605.038	863.518	638.517	476.604	416.162	612.838	1134.61	715.018	768.998	490.832	491.28	606.875
Solyc01g006430.3	19680.3	12888.5	15180.5	13058.8	12503.6	17345.6	13203.7	12210.1	8757.8	5163.32	6035.19	5510.98	13120.3	11500.6	13498	6763.6	7313.18	8516.68	10756.8	9858.37	7399.41	4347.16	4657.72	5772.93
Solyc01g006450.4	110.544	104.677	79.786	31.042	46.628	35.9851	377.446	404.68	355.166	228.693	217.326	151.889	136.584	195.072	160.565	63.8055	41.0039	68.6858	378.14	422.603	485.05	251.632	167.614	221.61
Solyc01g006460.3	0.712396	1.40321	0	0	0	0	0	0	0	0	0	0	0.708151	0	2.8874	1.24236	2.00285	0.846728	0	0	0	0	0	0
Solyc01g006480.3	135.157	165.322	145.287	277.753	267.046	228.48	159.185	136.107	162.722	277.063	296.493	302.377	172.982	149.672	151.487	249.845	252.422	253.944	162.301	167.689	241.502	319.044	272.26	300.373
Solyc01g006490.4	234.742	351.706	243.93	221.776	180.852	149.549	201.519	220.057	250.397	174.437	171.154	167.572	306.895	295.869	295.201	202.1	185.805	146.019	187.352	189.783	241.585	172.839	174.751	150.297
Solyc01g006500.4	115.979	134.891	121.278	168.659	207.691	137.972	141.057	163.232	185.708	506.964	538.189	438.296	91.9772	116.607	117.102	338.405	333.815	285.957	142.32	152.753	172.817	684.365	702.236	511.522
Solyc01g006510.3	1037.43	1157.33	1064.52	691.573	891.51	831.787	1529.49	1723.54	1497.36	3822.68	2921.47	3220.93	831.359	954.376	983.041	1256.2	1212.08	1107.49	1528.19	1366.76	1443.87	3091.17	3498.74	2706.04
Solyc01g006520.3	58.6644	55.6936	77.0776	125.014	102.492	83.8186	100.772	99.3453	126.885	99.5119	77.1579	54.5419	181.789	112.081	152.536	193.866	223.649	131.652	152.497	117.242	168.339	104.461	82.0225	60.6926
Solyc01g006530.1	45.5795	44.2194	57.9633	80.4854	41.257	58.7796	2.17179	0	5.68531	0	0	1.47248	74.8751	41.2716	57.1864	105.001	160.781	109.547	8.09751	0	0	5.18478	2.97012	2.46182
Solyc01g006540.4	0	1.43005	0	0	0	0	387.84	293.802	248.524	86.0525	49.3382	50.1886	0	0	0	0.617097	1.99636	0	47.149	65.2829	57.2368	36.0826	7.88771	10.6551
Solyc01g006550.3	2.89609	2.85512	0	0	0.958347	16.1145	20.2907	40.3164	9.75613	3.01458	0	23.5779	0	0	0	0	0	1.69863	1.62147	0.945346	0	1.03507	0	0
Solyc01g006555.1	0	0	0	0	0	0	55.3616	49.1078	15.3262	2.99771	0	0	0	0	0	0	0	0	35.338	19.7941	32.5963	2.09976	0.998733	0
Solyc01g006580.4	1663.81	2474.75	1530.62	2007.5	2744.28	2352.23	156.563	108.224	170.039	62.696	68.1194	113.756	272.748	539.167	758.014	1918.21	2014.68	1754.85	63.8161	104.402	123.626	36.0686	55.3327	90.6816
Solyc01g006585.1	79.4568	79.6304	38.274	26.1798	26.7201	49.07	14.0983	20.1964	5.53618	7.38867	19.0257	5.77088	78.8544	85.5809	88.2115	3.73261	1.00212	5.07612	109.041	76.7103	103.6	30.4896	25.6137	15.7424
Solyc01g006610.2	1.43215	0	11.4917	7.45635	2.92545	1.59593	0.713857	0	0	0	0	0	0	1.30381	0	0.620023	0	0	0	0	0	0	0	0
Solyc01g006620.3	250.965	138.315	169.702	125.077	164.155	173.873	0.723601	0	0	0	0	0	185.486	198.69	227.937	84.6294	112.853	144.356	0	0	4.89997	3.11341	0	3.28298
Solyc01g006630.3	331.134	403.434	369.528	295.451	322.173	263.245	387.823	390.141	434.304	206.406	264.317	179.762	380.692	402.868	378.656	264.449	201.995	230.678	369.744	388.852	429.841	208.996	160.402	194.36
Solyc01g006640.1	5.1	5.74844	22.4903	2.47019	0	0	24.1201	11.1633	13.9402	21.231	25.82	14.8327	2.78378	0	0.926443	0.616001	0.997272	2.55075	1.63824	7.58664	3.27751	17.3295	21.5183	18.807
Solyc01g006650.2	122.748	125.261	144.664	40.8908	36.574	68.3228	207.204	166.522	131.218	127.78	66.3079	49.9606	58.8714	36.1887	72.4302	33.9965	39.9606	37.3515	62.9555	76.467	50.5947	162.558	187.765	228.357
Solyc01g006660.3	1084.81	519.328	839.594	209.44	160.833	375.243	113.287	69.6538	51.8111	57.103	23.5224	19.0947	529.305	536.593	786.914	406.165	176.839	280.965	76.627	62.2939	52.2173	41.7223	40.7603	60.7977
Solyc01g006670.2	204.259	202.702	252.938	174.957	216.929	205.067	65.349	47.271	70.0939	59.9028	70.4027	108.295	196.835	164.822	197.909	224.706	236.938	249.396	72.1789	73.4878	50.5037	104.165	158.042	152.261
Solyc01g006680.4	114.953	79.2898	88.0776	568.514	653.823	444.961	55.2149	42.6007	94.1274	1630.66	1091.53	1157.76	59.8028	54.5694	69.252	403.763	397.974	409.639	41.6311	51.79	52.1072	1512.81	1289.74	1045.81
Solyc01g006690.4	316.97	264.748	305.854	377.934	409.069	335.176	607.873	588.961	633.385	662.933	545.426	367.347	532.658	492.439	507.975	488.319	408.599	419.354	692.48	657.041	780.128	991.045	965.697	652.222
Solyc01g006700.3	709.803	619.132	700.582	697.104	798.162	700.58	613.246	709.397	674.199	533.243	535.476	477.129	680.825	682.205	728.312	835.659	809.881	711.645	489.972	568.911	498.26	463.416	428.62	457.878
Solyc01g006710.4	580.81	569.832	534.841	536.719	541.999	580.709	418.979	391.504	425.172	470.021	410.021	331.037	515.723	485.724	515.376	466.328	364.257	441.86	302.954	300.09	305.962	301.246	274.556	308.005
Solyc01g006720.4	591.825	910.088	719.588	521.293	399.123	398.583	865.126	900.897	735.054	265.098	188.479	100.131	396.061	415.285	374.978	245.207	342.531	342.231	782.25	715.367	591.359	273.74	407.88	159.196
Solyc01g006730.4	0	0	0	0	0	0	0	0.940688	0	0	0	0	0	1.29232	0	0.618097	2.99699	0	8.87973	3.77633	1.63216	13.5433	18.8728	17.2492
Solyc01g006740.4	68.3943	66.6931	59.3713	101.713	104.426	83.3812	53.2131	59.4873	54.8603	65.957	38.4269	36.6241	58.3025	82.9725	72.7905	86.6312	75.9664	67.0269	55.4269	51.8448	79.8652	57.7267	67.9001	53.4707
Solyc01g006780.4	45.2441	49.847	41.1144	51.6602	76.3115	117.471	43.7722	31.1115	44.5794	38.586	37.1687	26.4517	20.4054	15.008	21.6056	56.6298	39.2732	62.9653	49.0575	33.98	25.4688	26.2008	50.0949	14.3084
Solyc01g006790.3	116.95	136.931	133.805	229.528	271.29	297.327	114.777	132.93	115.669	123.312	106.437	90.5354	87.1882	96.6833	81.1252	174.691	106.53	224.968	111.152	124.099	101.055	96.036	139.846	51.8269
Solyc01g006800.4	1332.98	949.593	1274.31	644.944	735.496	916.615	1012.15	965.624	726.368	676.243	685.407	634.513	877.86	894.284	972.285	715.252	730.639	947.759	916.165	900.342	673.236	707.976	871.294	739.438
Solyc01g006810.4	157.145	138.573	143.077	213.596	218.695	262.207	117.401	164.032	118.865	116.547	123.548	99.274	116.2	130.099	145.454	161.084	157.025	191.629	194.95	167.504	170.878	134.397	132.57	151.612
Solyc01g006820.2	502.794	195.09	288.42	388.438	420.117	728.218	409.271	235.397	177.328	515.135	288.627	360.488	296.18	266.352	344.649	581.697	528.393	639.968	623.542	457.356	337.369	246.064	245.471	439.895
Solyc01g006830.3	838.13	486.347	599.121	456.581	486.905	679.451	909.489	791.983	626.25	410.447	420.362	342.546	605.135	543.621	660.644	355.901	440.863	430.951	1077.56	959.249	695.739	447.912	492.889	527.491
Solyc01g006840.3	106.091	79.6715	113.206	83.0347	85.7235	76.3294	2.16451	0	0.809467	1.5026	0	1.46871	141.623	118.965	140.269	186.705	156.859	168.916	5.64552	0	1.63174	6.25947	1.98856	9.85945
Solyc01g006850.1	57.3267	50.0845	43.9981	92.7676	78.3069	111.409	27.6223	40.203	24.4655	27.1907	36.4822	26.5875	41.19	48.8549	50.368	45.0375	55.8914	45.8815	23.5983	26.4998	26.1727	19.5583	22.653	33.5941
Solyc01g006860.3	188.345	113.379	147.626	77.2454	97.6898	114.153	151.225	132.416	122.89	111.028	63.4972	70.8282	94.3517	95.9297	108.228	64.6565	52.0946	71.092	119.589	86.1477	84.248	82.3747	50.0415	82.7821
Solyc01g006870.4	360.496	409.629	384.395	399.871	383.451	393.935	242.701	226.012	230.836	287.84	327.812	291.72	337.142	328.689	349.352	353.224	339.501	367.742	233.421	249.548	222.222	260.956	243.315	225.604
Solyc01g006880.4	508.168	568.649	462.846	1084.71	1070.73	880.067	625.029	728.146	694.667	1536.63	1318.34	1003.4	458.894	522.731	497.191	797.949	788.958	482.88	512.148	529.921	511.122	993.636	1028.32	1118.21
Solyc01g006890.3	858.419	536.117	731.648	841.361	779.371	963.191	382.617	363.162	292.419	511.654	383.913	537.165	924.267	721.925	927.592	1235.55	1217.84	1208.87	446.908	480.569	410.42	455.967	361.029	408.227
Solyc01g006900.3	3511.02	4988.45	3812.33	4815.41	6021.22	4132.58	2215.07	2418.06	2788.77	3162.24	3836.08	3643.51	4303.45	4759.29	4270.56	4902.42	4614.09	4627.3	3084.23	3148.02	3832.54	4043.33	3084.86	2234.43
Solyc01g006910.4	26.5106	26.0769	18.4628	18.8011	17.2779	10.9178	0.68928	0.982003	0.773359	1.45381	0	1.41781	77.6953	60.2909	66.8506	15.642	43.2016	21.0747	3.05567	4.63608	6.42303	5.68401	1.05534	0.835087
Solyc01g006920.4	28.9734	21.4233	24.8662	120.058	102.474	74.1547	22.4779	18.7417	17.0833	27.1426	30.0081	48.6513	24.4695	15.4576	29.0042	40.1297	55.9111	22.0839	9.73571	10.4011	13.0755	38.2571	28.6528	40.186
Solyc01g006930.3	266.169	292.07	262.048	246.907	286.56	237.152	88.3543	77.5039	104.768	64.4088	130.157	92.2173	264.278	294.537	229.076	172.694	216.935	187.478	97.8763	96.1099	107.535	97.8004	119.988	106.16
Solyc01g006940.4	263.06	171.815	182.777	98.2338	145.696	105.968	1298.31	1100.33	1083.47	1064.41	781.906	654.369	151.148	180.255	176.061	122.222	109.091	124.553	1218.92	942.949	986.094	954.002	919.003	780.111
Solyc01g006950.3	128.408	115.916	129.068	154.002	73.9018	96.706	110.202	73.9816	62.6223	40.3327	21.2975	325.469	107.771	92.3962	127.45	75.5931	184.038	123.789	71.0778	58.3359	48.8161	13.7664	7.03354	41.2044
Solyc01g006960.3	826.553	752.706	765.734	770.087	927.515	817.478	674.043	712.702	766.839	1310.46	1207.48	1001.86	875.627	818.689	814.604	1049.95	863.019	858.423	668.418	658.358	721.97	1086.38	1158.59	1206.65
Solyc01g006970.4	623.617	734.447	693.44	766.754	849.318	751.097	699.711	743.806	704.224	758.65	873.683	746.276	574.364	624.532	617.006	486.692	591.799	554.87	596.092	619.1	605.366	623.124	626.903	797.064
Solyc01g006980.4	875.901	692.459	808.422	455.537	399.59	434.604	1276.61	1310.96	1067.76	908.188	763.282	669.596	1003.19	921.067	1003.47	574.656	425.963	497.007	1250.78	1178.06	1152.94	819.458	798.53	740.254
Solyc01g006990.4	585.035	452.199	491.469	613.565	569.655	643.318	462.193	422.911	348.662	923.688	733.213	940.992	530.927	492.908	592.604	924.41	965.216	929.386	437.603	483.118	497.575	1113.36	1337.38	1108.62
Solyc01g007000.4	17.9104	18.351	59.124	77.0365	36.0537	39.9148	12.8576	9.50052	4.00705	10.4432	8.51149	166.154	109.291	112.072	65.7752	42.1543	99.0441	61.0313	27.8921	28.2078	26.0193	6.37468	4.02846	43.7051
Solyc01g007010.2	32.2296	26.8128	64.0357	162.786	61.4159	135.677	32.1319	58.9238	44.862	13.4233	65.9517	186.505	95.9148	88.6416	62.9454	50.2183	183.091	122.904	100.366	87.4317	105.69	27.6429	42.3196	155.051
Solyc01g007020.4	18.6647	26.8788	32.9035	93.1235	51.479	69.5758	53.7216	72.0207	90.0059	71.7522	161.937	525.81	38.0161	62.4183	52.2481	63.8037	129.01	91.5824	135.123	145.893	255.555	72.9387	132.468	368.238
Solyc01g007030.3	29.5133	24.8933	89.6548	58.776	31.1471	55.722	0	0.973236	3.12327	0	8.4015	52.8536	80.8561	93.088	59.125	26.215	107.39	51.5043	2.31791	3.72316	3.22275	2.23161	2.08392	23.3045
Solyc01g007040.4	13.1444	12.2429	51.0045	51.5211	31.9332	30.9617	0.681625	1.98464	0	0	4.15612	42.165	62.9772	60.8188	40.4984	18.1948	83.4856	37.0206	2.26181	2.76897	11.1939	0	3.21387	5.02959
Solyc01g007050.3	1.42935	0	0.819467	1.24356	0.978177	0.796591	1.42392	0	0.798774	0	0	5.81523	0	0	0	0	1.00087	0.847259	0	0	0	0	2.02282	0.825607
Solyc01g007060.3	259.866	250.449	272.731	223.063	168.505	181.615	272.08	291.748	349.783	144.277	164.67	223.29	290.214	341.306	321.852	231.818	243.772	193.539	304.956	280.34	368.806	179.351	221.649	247.284
Solyc01g007070.3	2342.57	1677.65	2348.47	1638.9	1757.19	2319.18	1451.81	1340.5	1131.95	1765.3	1602.99	1310.25	2267.07	2021.69	2164.18	2555.61	3025.35	2958.25	1265.06	1247.95	869.413	1997.98	2354.62	2067.82
Solyc01g007080.3	0	0	0	1.24091	0	0	89.7429	68.0856	90.2136	20.9623	2.13316	4.3895	1.40616	1.29806	0.947226	0	0	0	65.7437	73.481	81.4508	22.1055	7.00407	21.4008
Solyc01g007090.1	0	0	0	0	0	0	3.6021	3.7706	3.23302	7.50497	14.9572	8.80216	0	0	0	0	0	0.848654	4.02529	7.54626	0	4.18432	2.98856	1.64415
Solyc01g007100.3	239.76	264.226	274.362	65.5983	42.1371	47.5567	1834.55	1538.65	1185.29	398.101	334.381	185.764	208.336	190.639	160.92	114.832	79.8727	101.077	1346.01	1289.75	1170.27	684.453	706.411	523.232
Solyc01g007110.3	511.217	574.978	690.241	590.201	623.85	544.664	454.767	535.192	520.555	999.499	1032	1430.77	665.235	810.604	713.864	812.044	897.361	863.567	588.609	632.648	593.474	1550.56	1623.82	1494.59
Solyc01g007120.3	364.813	447.669	393.816	420.282	432.197	399.771	338.638	399.64	359.715	537.401	433.783	422.542	326.271	375.399	352.691	379.736	354.748	355.592	303.549	380.16	318.041	434.03	477.101	382.247
Solyc01g007130.3	1216.13	1649.45	1217.56	1947.74	2105.81	1721.2	761.632	734.377	880.596	439.815	452.969	467.022	1653.88	1750.06	1467.72	1038.12	1291.36	996.742	895.904	951.413	1020.99	565.413	478.22	661.048
Solyc01g007140.3	208.147	198.789	200.802	106.395	121.387	109.741	149.628	167.474	174.388	98.1354	77.2279	60.5252	201.849	183.958	203.53	88.243	76.8591	67.1163	108.128	132.462	116.112	71.1244	54.2227	63.9288
Solyc01g007150.3	2525.43	2075.7	2170.65	2096.28	1999.56	2184.45	2415.19	2406.46	2043.84	2301.41	2009.12	1913.51	2594.96	2396.87	2643.7	2084.41	1933.11	1777.59	2585.08	2398.65	2411.54	1845.15	2145.82	2259.42
Solyc01g007160.4	13.5466	2.80886	13.0849	6.22286	2.94558	3.97464	11.3548	20.0712	21.4977	2.96983	2.12105	1.45022	16.985	14.4075	18.2613	5.58898	7.00899	8.46864	14.2337	13.1309	14.603	3.22594	1.01563	0
Solyc01g007170.4	310.249	160.089	265.409	80.4296	50.6979	65.3314	153.879	182.56	113.192	25.6535	17.156	29.5088	220.794	169.898	265.377	28.3914	27.9515	27.1839	82.0434	92.6994	78.4801	7.22449	7.89389	7.37829
Solyc01g007180.3	42.7752	107.633	52.4067	142.658	145.165	97.1381	32.6178	37.0792	60.7342	131.496	163.597	168.192	37.2664	71.967	47.4708	138.663	151.597	139.252	27.7232	32.5415	59.5608	134.62	110.857	114.97
Solyc01g007190.3	59.7436	105.059	119.967	112.104	157.708	88.8403	26.1711	34.5132	45.2343	639.956	643.74	658.168	65.9401	74.8492	94.5859	415.812	311.529	381.75	38.595	43.0895	48.6206	1230.2	1255.62	732.375
Solyc01g007200.2	3.5533	6.99791	8.15539	12.4594	3.94774	7.13388	28.9689	51.822	42.8069	59.2086	78.3075	82.3827	9.2231	6.57127	5.79898	5.59549	1.00184	5.9242	16.5193	23.4084	37.2616	29.2727	39.8365	48.0161
Solyc01g007220.4	4634.88	3101.95	4090.43	4343.13	4425.39	5872.72	650.16	517.168	522.504	506.305	939.781	1464.32	2800.68	2767.4	2869.79	3050.01	3672.64	4305.33	819.862	555.288	523.318	715.294	920.092	1174.66
Solyc01g007230.4	258.459	177.433	227.393	204.945	170.211	242.194	226.15	206.73	139.396	82.1623	113.59	146.039	211.449	209.63	241.492	150.311	154.508	190.064	262.065	250.676	175.827	99.8547	147.382	234.467
Solyc01g007240.3	0	4.08333	3.9866	1.25641	5.14601	2.32325	0	0	0.765334	8.65631	0	2.81259	2.17076	2.70153	0	6.90025	8.04623	7.57336	0.754579	0	0	4.64208	3.21073	2.51418
Solyc01g007250.4	267.462	264.882	241.877	282.226	256.019	275.778	224.465	225.664	229.45	168.291	170.028	146.934	314.907	261.123	278.244	203.465	242.184	199.131	196.273	209.485	211.231	166.481	175.785	197.257
Solyc01g007260.3	208.578	255.611	225.425	336.676	347.724	373.144	75.3947	82.4786	97.5994	45.2313	62.1537	47.1699	247.519	189.385	168.453	240.174	159.751	223.382	69.7559	86.0389	55.5674	56.889	62.2614	64.7944
Solyc01g007267.1	109	78.2658	101.655	140.033	136.728	174.383	110.421	82.818	63.156	99.1915	106.929	73.4511	75.0065	69.8121	81.8737	152.691	162.847	136.666	100.846	87.7835	57.1161	87.5886	129.211	142.126
Solyc01g007740.4	504.062	662.051	570.558	389.178	421.307	376.133	1051.47	995.29	1228.43	1167.36	1166.64	1085.03	463.26	624.228	451.48	467.758	419.335	448.237	1135.12	946.804	1182.77	1018.65	876.232	766.002
Solyc01g007750.3	97.3248	92.3366	90.4966	88.4725	73.0754	90.3334	240.817	189.141	191.744	480.899	408.369	411.757	72.386	92.0331	81.2366	173.483	118.224	148.94	224.846	179.742	218.672	646.764	598.953	447.125
Solyc01g007760.3	201.928	206.129	204.798	133.882	157.183	150.953	252.27	244.037	250.681	192.194	149.607	142.354	185.199	188.94	204.542	159.547	143.891	160.406	215.075	206.616	194.11	172.451	153.317	189.865
Solyc01g007770.2	153.065	179.276	220.234	178.134	130.66	171.152	127.055	140.903	122.52	146.446	212.795	262.969	182.377	196.164	144.36	192.257	252.273	238.42	149.089	158.318	165.172	185.479	255.574	283.447
Solyc01g007780.4	593.368	287.263	584.496	164.401	205.896	326.902	46.7049	49.8315	27.788	23.7098	23.2985	47.752	298.427	328.17	312.532	330.621	351.577	455.422	63.8343	45.9078	29.177	23.7831	37.7178	65.3652
Solyc01g007790.4	95.9995	129.869	87.0436	57.1561	85.7494	64.6619	85.7175	96.9053	119.41	70.1184	74.4755	81.6196	54.2931	96.4345	79.1209	78.7293	40.0178	72.8985	97.224	97.7872	125.218	97.7451	59.4199	58.5483
Solyc01g007800.3	23.2699	23.5972	21.063	18.7372	13.9889	17.3191	84.6023	62.9862	74.5244	17.6284	21.0534	20.0712	35.6834	23.8501	39.1806	23.0666	19.0589	18.5891	115.761	101.644	143.653	16.588	18.64	14.957
Solyc01g007810.1	10.5797	5.55367	10.5336	0	2.99651	4.72437	97.2182	73.624	70.6242	17.6324	21.0567	4.30201	18.5521	3.97404	12.7286	12.4674	7.02144	13.52	113.472	93.2626	117.841	5.52601	9.31618	1.6617
Solyc01g007830.2	0.581507	0	0	1.28941	0	0	0	0	0.596595	0	0	1.14257	0.865796	0	0	0.696427	2.05505	0.843663	0	0	0	1.97326	0	0
Solyc01g007840.3	205.978	255.974	234.765	468.56	530.447	408.811	158.857	254.487	184.567	411.279	395.624	417.455	256.936	234.073	208.961	623.709	617.188	575.43	189.411	167.556	192.738	438.618	489.748	376.778
Solyc01g007850.2	151.601	200.253	146.057	248.653	213.09	190.46	185.986	194.568	209.474	314.082	231.708	251	157.828	149.199	174.54	195.604	235.561	124.891	155.322	159.913	192.989	246.262	240.485	258.972
Solyc01g007860.3	2451.65	3609.92	3210.05	3351.39	3834.97	2874.8	3178.99	3733.02	4167.46	3958.45	4808.15	5260.12	2786.43	3231.44	2624.55	3319.35	3377.66	3387.92	4058.59	4052.92	4395.1	5527.26	6129.08	4688.59
Solyc01g007870.3	5.99111	5.224	6.16636	1.27003	7.67475	11.2182	32.4014	28.0383	27.6308	8.33297	22.2495	2.70077	6.70207	8.44032	5.42125	2.54016	4.04109	10.0017	44.0572	42.4585	39.1995	5.16335	17.2172	12.7849
Solyc01g007880.4	161.522	162.811	144.22	271.062	249.013	251.474	366.157	324.244	318.875	485.537	327.939	321.384	125.846	128.818	146.9	278.442	217.655	235.278	364.26	345.121	335.056	361.918	446.611	423.19
Solyc01g007890.3	182.379	140.326	156.097	192.96	255.601	255.79	406.211	402.776	240.201	682.539	557.542	510.059	155.081	148.126	157.836	305.617	251.356	259.947	439.107	411.581	364.94	810.235	1284.51	1160.11
Solyc01g007900.4	253.176	344.842	271.242	377.582	495.112	344.401	258.257	274.184	304.995	359.933	404.595	501.959	362.818	426.939	329.205	276.99	315.078	328.961	317.745	349.037	447.437	331.626	311.6	354.394
Solyc01g007910.3	1754.79	1492.64	1570.83	1344.24	1334.41	1256.66	1019.23	1002.3	990.602	683.803	626.857	926.972	1972.5	1929.04	2046.55	1679.34	1402.86	1529.2	1127.58	1147.02	1148.09	687.514	670.206	671.065
Solyc01g007920.2	504.583	421.918	530.752	400.998	574.073	474.608	339.807	347.734	355.034	655.172	650.369	499.379	454.98	501.288	503.269	635.074	678.08	624.76	342.977	308.286	267.493	1118.05	1137.06	723.879
Solyc01g007930.4	121.078	165.166	133.854	226.136	290.362	246.681	149.299	173.851	182.731	605.726	593.691	655.897	156.529	143.343	131.542	386.822	419.184	429.765	176.926	172.071	172.381	627.849	635.45	497.239
Solyc01g007940.4	0	0	0	0	0.9721	0	0	0.948257	3.21223	4.48224	0	1.45979	0	0	0	0	0	0	1.59775	0	0	0	0	0.82401
Solyc01g007950.4	183.527	161.642	223.245	94.0163	95.5484	69.4079	33.4216	21.5133	18.748	13.5908	8.58207	13.2889	141.76	217.356	209.99	70.3419	73.8615	87.5093	24.3981	16.0863	26.1686	9.27232	7.88406	10.6537
Solyc01g007960.3	249.711	194.911	252.854	136.326	177.226	197.653	18.7591	14.1203	22.6651	18.0312	14.9681	14.6871	0	0	0	0	0	0	0	0	0	0	0	0
Solyc01g007970.2	9.37773	7.10993	3.30395	12.3953	10.603	18.472	1.44207	1.88383	1.61788	0	0	0	0	0	0	0.618338	0	0	0	0	0	0	0	0
Solyc01g007980.4	56.3333	51.2562	67.7993	39.6483	23.0906	48.2381	51.9987	50.7878	43.7537	25.562	27.811	22.047	34.3352	38.7637	21.6261	6.18062	21.9773	16.9787	60.5581	39.6544	45.7035	21.8698	26.8124	26.2825
Solyc01g007990.4	177.083	136.797	165.474	323.291	269.058	325.026	140.981	133.423	124.912	176.06	184.076	175.049	168.77	165.255	169.962	372.582	354.581	406.698	147.142	144.513	106.135	174.622	222.141	205.251
Solyc01g008000.3	2909.15	3279.47	3371.34	2803.9	3184.14	3018.43	4138.96	4161.09	3633.2	3421.64	3771.14	4567.76	2763.76	3287.63	2461.54	3104.52	3282.19	3906.06	5413.08	4983.52	4546.02	4621.71	5512.96	4649.23
Solyc01g008010.3	128.212	165.123	93.5967	83.2549	90.6508	90.9893	214.948	217.617	198.695	65.6297	82.9757	55.373	118.476	144.683	127.782	65.716	55.0265	69.5051	226.25	179.571	239.029	56.3384	74.5532	50.3071
Solyc01g008020.4	1018.08	956.439	1049.31	972.64	825.32	885.901	982.48	950.098	953.058	821.143	717.457	914.573	878.751	898.466	854.921	940.77	1047.32	894.408	1117.86	1014.94	1000.47	943.787	831.779	822.667
Solyc01g008040.1	9.25974	1.40299	8.98847	7.46988	13.7671	14.2965	0.708746	0	1.59034	0	0	1.44876	16.9976	15.7332	14.4407	11.8031	14.0203	20.3208	0.78953	1.87491	1.62182	2.15587	0	2.48085
Solyc01g008050.4	96.1126	56.5354	71.5131	103.087	107.96	112.676	1.43091	1.89731	4.01345	0	0	0	97.2163	92.4103	101.795	37.1789	58.0136	75.4584	5.58907	0.940831	0	1.05934	1.00505	3.29658
Solyc01g008060.3	669.078	767.989	669.792	425.4	463.84	451.531	709.395	676.701	646.556	403.386	424.938	426.473	731.727	749.046	732.159	442.376	456.766	519.283	694.47	617.544	707.501	523.248	558.808	495.95
Solyc01g008070.3	379.244	519.487	535.755	593.394	707.468	563.275	657.326	673.312	553.305	982.631	1110.53	1074.14	350.445	387.29	437.526	887.498	984.982	872.667	490.558	537.602	517.753	1036.64	1164.01	994.056
Solyc01g008080.3	1937.45	2258.27	1861.01	1236.83	1265.17	1554.69	2523.48	2018.06	2815.74	1935.72	2578.66	3380.48	1288.52	1518.25	995.891	1165.54	1126.05	1700.33	3603.63	2928.91	3600.83	2376.25	2201.97	2312.21
Solyc01g008090.4	1990.41	2395.09	2016.24	1651.48	1396.17	1621.2	2291.36	2203.55	2614.38	2285.54	2131.42	2668.53	1777.16	2502.04	1593.17	1855.21	1860.94	2167.17	2892.56	3013.5	3170.19	2649.36	2844.17	2556.35
Solyc01g008100.3	560.689	429.41	415.179	435.712	443.349	576.734	519.659	525.216	396.904	287.862	345.556	326.042	485.061	537.433	521.603	408.107	352.498	389.499	668.959	603.786	533.632	379.23	416.96	339.842
Solyc01g008110.4	8301.29	4970.41	4458.95	3955.84	3318.43	4588.94	6425.12	5451.73	3517.83	2032.64	2056.85	2294.44	8110.64	7111.93	9090.2	4601.94	3480.98	4275.04	10511.6	10470	9256.1	2495.52	2421.31	2516.31
Solyc01g008120.4	2338.83	1809.66	1885.78	2027.21	2017.43	2184.69	1995.29	2107.65	1672.33	2588.74	2062.68	2004.19	2122.2	1858.7	2167.19	2208.85	2262.07	1724.99	1679.25	1832.6	1644.89	1735.36	2263.62	2765.44
Solyc01g008130.4	226.434	255.869	225.432	219.423	226.635	187.076	47.5671	41.4611	26.6832	48.0458	34.1946	46.9595	199.94	229.072	207.391	296.839	250.812	316.565	38.6616	51.8884	44.0407	41.8124	36.8397	43.5634
Solyc01g008140.4	1229.73	1418.69	1135.19	1427.18	1485.98	1271.14	710.56	701.812	757.2	1263.33	1253.59	1267.85	1389.57	1475.33	1465.31	1938.18	1987.99	1754.66	713.283	784.736	854.033	1602.27	1419.3	1313.19
Solyc01g008160.4	231.138	280.083	236.89	671.749	635.307	518.986	313.703	356.346	338.291	587.428	568.883	557.899	256.975	183.368	245.122	608.94	588.056	489.281	260.621	278.598	258.802	513.838	460.688	398.733
Solyc01g008170.3	930.329	750.242	923.212	911.367	960.543	1055.55	935.943	836.251	698.407	1477.47	1357.82	1270.65	830.674	779.065	929.168	1115.52	1016.63	1168.49	785.359	805.1	717.112	1601.36	1769.44	1578.09
Solyc01g008180.3	550.255	421.377	508.434	315.963	249.241	382.642	739.396	694.222	530.614	314.219	254.554	277.752	460.422	465.233	455.196	241.675	230.768	248.732	750.749	647.643	595.74	377.123	482.74	406.586
Solyc01g008190.4	100.434	96.7071	88.5534	223.595	206.648	183.646	114.697	110.972	72.7709	411.442	413.88	275.825	101.255	101.237	110.125	326.751	283.604	251.643	61.1845	57.2631	59.2032	410.099	410.483	368.635
Solyc01g008200.3	57.2629	82.7394	69.1703	98.0967	137.611	119.685	59.7653	53.7675	48.0065	287.619	277.934	291.512	52.2246	47.4383	46.7976	180.22	148.92	164.804	47.2943	40.5507	55.8916	255.211	238.997	200.592
Solyc01g008220.3	47.3059	30.1039	39.238	25.0896	32.6708	35.7829	22.6606	21.6804	16.1795	10.1486	14.6025	2.8273	38.2086	37.6248	58.1563	23.1719	30.1526	21.0613	18.2527	14.8125	17.6388	28.6316	13.7889	15.8872
Solyc01g008230.4	530.043	714.517	597.023	749.641	677.903	589.14	807.622	963.309	1342.75	1150	1194.63	1261.62	588.05	631.759	569.644	501.795	570.409	509.29	1283.81	1510.74	1506.41	1404.65	1224.94	1008.45
Solyc01g008250.3	119.835	152.196	111.517	311.716	431.82	266.603	515.655	488.863	483.697	961.54	866.438	912.772	104.468	154.126	132.915	298.661	295.65	346.833	479.712	425.538	491.984	942.004	777.285	601.67
Solyc01g008260.4	138.268	108.536	128.544	235.569	268.915	296.595	145.626	153.008	144.805	273.575	240.522	322.168	97.0492	104.399	99.6096	214.54	216.983	275.717	134.654	153.071	110.85	369.663	436.159	335.555
Solyc01g008270.3	159.303	199.709	171.49	189.595	162.856	196.885	132.057	126.14	142.215	199.321	182.351	166.511	185.881	173.906	199.381	192.574	177.464	204.287	149.049	156.064	183.602	184.142	173.338	182.678
Solyc01g008280.4	698.203	578.98	678.169	677.793	543.4	675.331	624.411	619.279	479.362	492.097	571.277	466.226	592.487	647.169	620.625	546.853	602.982	431.675	576.251	526.323	503.115	682.885	705.737	606.954
Solyc01g008290.3	367.845	312.791	325.401	378.076	336.476	375.018	276.826	288.275	269.328	513.584	438.173	453.542	340.198	311.837	327.006	305.475	282.778	313.182	201.425	262.298	261.005	450.318	382.211	358.336
Solyc01g008300.2	110.37	184.015	91.3031	192.559	190.777	156.236	13.9265	16.5363	21.8751	7.32317	21.0097	25.7238	117.312	112.986	173.308	91.7393	109.39	82.7521	10.0509	4.65499	14.5053	5.57299	15.6178	9.15354
Solyc01g008310.4	1579.56	1535.72	1521.52	651.39	639.339	652.827	1346.62	1502.17	1402.82	633.906	657.381	612.339	1613.38	1534.04	1612.44	767.842	836.911	838.963	1255.24	1316.15	1300.12	459.747	621.115	744.416
Solyc01g008320.3	515.624	475.489	515.871	772.841	875.564	718.201	600.348	595.909	540.459	1525.37	1387.05	1111.69	540.021	503.554	587.771	1017.05	1012.88	959.396	560.579	575.654	515.46	1559.58	1811.72	1584.02
Solyc01g008330.4	1980.91	1424.54	1656.33	773.262	713.412	882.419	2345.04	2292.35	2030.9	1510.52	1174.14	956.404	1697.72	1610.73	1967.55	1151.02	848.194	1119.66	2448.84	2290.95	2000.76	1242.71	1110.08	1274.16
Solyc01g008340.3	379.326	473.808	410.239	328.138	282.047	256.829	283.204	296.781	318.536	220.587	225.407	240.24	198.284	157.847	188.108	106.664	99.0613	142.379	108.209	142.847	113.782	105.441	79.6991	95.7025
Solyc01g008360.3	568.437	530.316	592.105	697.936	886.914	842.172	556.278	604.184	534.307	937.138	1152.42	1304.28	585.17	588.918	527.931	866.29	739.348	1015.18	604.415	545.488	557.462	1457.11	1793.1	1323.86
Solyc01g008370.3	1952.66	2451.14	2197.85	2296.01	2628.09	1846.01	1514.79	1834.05	2254.23	2156.23	1960.06	2153.21	2564.74	2773.81	2727.22	2874.94	2540.03	2402.36	1766.59	2043.42	2502.98	2881.91	2367.83	1978.06
Solyc01g008400.3	0.672566	0	0	1.26667	1.07811	2.26448	0.656803	1.02667	0	1.40279	2.03757	0	0.738961	4.17476	2.12853	1.89878	0	2.50674	1.44375	0.908622	1.57637	0	0	0
Solyc01g008410.3	0	0	0	2.47771	2.88472	0.804217	0	0.940102	0.810642	0	0	1.47034	1.40105	0	0	0.617981	0	0.84899	0.807906	0	0	0	0.992443	0
Solyc01g008420.3	126.971	89.5934	94.1695	152.458	228.415	187.947	33.1715	48.0324	39.6429	112.653	179.571	98.3637	218.11	219.916	231.738	204.045	279.769	258.873	74.1513	90.588	91.361	129.486	143.273	115.871
Solyc01g008440.3	120.141	171.237	168.145	196.854	188.908	187.671	241.911	231.696	255.964	245.597	248.505	184.129	130.82	154.71	135.852	188.359	203.708	172.4	173.388	176.745	194.427	244.506	212.727	206.756
Solyc01g008450.1	0.702446	1.38244	2.42236	7.50418	3.01595	6.27655	0	0.973669	0.780444	5.85411	0	5.71178	2.86293	1.33032	3.9441	0.624242	5.01847	4.22134	0.772199	0	0	4.46733	2.08524	4.99466
Solyc01g008460.3	247.365	221.91	230.277	470.134	586.721	617.622	200.652	181.014	135.073	261.324	426.757	344.48	209.004	266.216	189.324	363.425	364.828	516.821	203.661	167.372	160.186	288.146	353.017	360.578
Solyc01g008470.3	205.526	206.006	188.802	210.016	226.214	190.723	155.633	176.801	203.444	408.611	308.457	348.191	227.821	230.761	247.069	308.145	302.157	272.076	180.78	180.492	203.237	331.825	280.18	232.591
Solyc01g008480.4	125.622	168.976	125.423	186.727	155.497	163.98	133.872	141.995	189.372	232.782	234.017	220.238	146.532	133.614	156.525	148.648	170.646	128.313	138.486	159.999	181.628	265.151	225.286	206.411
Solyc01g008490.4	147.901	176.859	148.083	162.648	141.781	142.367	137.552	146.86	187.278	254.155	234.404	219.118	152.753	161.225	163.357	141.848	184.011	167.057	151.147	137.431	193.713	405.786	351.16	247.123
Solyc01g008500.4	2.86749	1.41258	1.64323	1.24225	8.76095	11.1824	2.85974	1.89858	3.20843	1.49281	2.12878	1.45847	3.52378	2.60458	0.952222	2.47908	2.00066	1.69552	2.39324	0	3.25338	1.06075	0	0
Solyc01g008510.3	69.9095	47.1432	67.9858	22.6813	27.1877	20.7267	4.71276	1.00383	4.53237	75.7291	161.043	37.5819	51.7492	53.2205	59.6922	297.638	300.094	368.54	11.8893	4.59142	7.95823	114.389	173.213	112.793
Solyc01g008520.3	35.6272	36.4916	35.965	73.4448	82.5554	81.8339	45.3818	40.173	44.5513	66.7817	86.9276	62.3199	33.2778	38.0076	28.8637	74.536	92.1278	101.612	58.4591	45.0062	40.5524	80.7717	90.4871	94.2558
Solyc01g008530.3	223.258	348.009	292.842	247.088	256.424	175.139	430.489	452.972	568.966	508.244	460.243	559.403	411.841	453.833	403.735	361.141	329.027	334.106	520.505	551.57	655.979	590.909	498.763	401.19
Solyc01g008550.4	3217.05	4391.31	3601.69	5709.54	5498.74	4459.85	2622.79	2623.18	3452.67	4215.35	4199.84	4905.84	3701.63	3998.39	3530.41	4482.32	4026.4	3480.85	2591.51	2731.3	3206.08	5131.96	3886.72	2863.14
Solyc01g008560.3	554.575	471.961	519.424	567.761	548.702	598.189	369.031	372.184	321.029	504.505	399.663	525.386	392.147	397.295	456.221	418.658	554.58	526.199	374.565	323.603	326.235	409.711	455.976	514.528
Solyc01g008600.4	266.986	205.423	216.134	394.987	336.732	404.238	397.48	395.993	351.714	201.846	199.195	114.863	200.821	230.844	227.779	237.173	251.653	244.574	251.054	296.739	277.717	122.338	135.618	245.352
Solyc01g008610.4	1.42178	0	0	0	1.97286	0	2.12059	0	0.793064	0	2.11688	0	0	1.31381	0	3.10825	1.00178	1.69274	0.78704	2.80948	0	0	1.02087	0
Solyc01g008620.4	239.941	198.358	62.2376	60.9511	117.528	1115.25	536.955	203.177	273.687	147.234	74.3155	196.103	728.763	226.213	384.367	39.1005	48.0485	49.9806	141.115	93.8697	144.515	80.3279	71.9094	54.511
Solyc01g008640.4	224.494	171.596	120.334	251.851	328.076	270.053	75.4468	68.0337	87.8701	211.246	189.928	232.792	137.036	145.289	153.291	254.378	302.897	268.079	48.9555	62.1957	57.0317	269.069	376.818	251.794
Solyc01g008650.3	2010.34	1821.56	1554.08	982.473	1039.8	1078.93	88.4218	84.0611	101.622	160.361	296.697	99.5943	2154.05	1662.44	2281.95	1488.94	1292.48	1246.31	77.0877	45.2412	55.4109	176.427	237.743	180.175
Solyc01g008660.4	61.9144	88.3054	54.7068	133.252	115.214	87.2999	65.1269	50.7732	78.6283	247.535	211.842	237.378	80.7929	70.8652	67.492	160.324	184.294	142.221	73.3223	81.5209	79.4361	398.642	351.53	271.355
Solyc01g008670.4	64.0455	65.2425	27.2013	121.578	172.233	189.937	206.253	174.784	119.328	221.757	164.332	455.388	48.4854	53.1798	77.5771	27.2316	34.9874	29.693	46.5563	39.5814	48.8868	50.4364	66.9545	59.2424
Solyc01g008680.4	2.75754	1.35528	7.15079	0	1.03595	1.54326	6.78443	6.97655	6.08986	1.43702	2.07303	2.80076	1.4515	2.71292	1.01871	0	0	0.840685	5.99845	4.60609	1.59629	1.1731	1.07805	2.51876
Solyc01g008690.3	24.1868	36.4281	33.4659	17.4372	15.7657	13.4871	5.66017	1.91692	0.793801	0	2.11785	0	16.3053	17.0672	11.5779	33.5609	23.0383	24.5481	0	0	1.62084	5.40707	1.01964	0.827461
Solyc01g008700.4	115.187	107.129	116.471	77.0724	93.7451	70.9638	245.272	181.767	201.585	98.3345	159.446	136.811	80.4656	93.962	96.5023	80.0087	69.0473	70.3372	206.746	183.223	212.899	133.256	137.292	139.454
Solyc01g008730.3	264.741	265.794	274.608	253.347	249.854	294.946	226.168	202.943	216.807	207.664	274.761	253.987	233.129	243.321	231.071	200.126	171.032	217.06	181.326	199.484	152.966	200.078	204.932	218.369
Solyc01g008760.4	72.2315	73.9002	82.9342	73.5969	84.3609	56.8937	54.8496	93.4991	96.2528	88.5078	90.7898	89.2804	86.788	96.2963	74.8729	79.0572	69.1669	71.885	57.1005	71.9644	61.4596	115.956	104.837	84.5853
Solyc01g008770.3	795.868	735.355	776.048	656.847	667.749	732.9	1046.43	993.195	867.45	502.921	542.862	406.105	769.477	816.581	775.396	632.429	559.936	630.421	1015.17	992.687	976.472	533.506	551.762	535.107
Solyc01g008780.3	415.434	589.179	463.337	355.807	387.124	382.75	543.752	523.962	473.691	578.284	649.544	445.753	412.936	485.335	492.081	508.385	501.544	557.364	526.836	520.861	417.224	714.079	762.204	490.702
Solyc01g008790.4	101.681	90.9771	64.41	102.892	65.5776	109.196	220.544	219.551	149.591	79.5772	59.8412	67.5054	77.1687	75.0617	81.0686	46.3807	35.973	49.2248	266.611	271.709	223.467	112.889	76.6642	63.2896
Solyc01g008800.3	320.664	342.746	241.99	505.52	342.693	418.932	310.524	268.584	249.425	151.358	279.354	182.066	364.545	291.217	347.65	207.751	274.358	164.042	249.835	229.268	268.516	175.156	140.349	162.068
Solyc01g008810.3	248.729	261.112	263.244	260.151	302.605	259.85	285.843	382.501	291.256	529.908	453.782	607.387	278.923	349.857	277.956	454.636	399.54	465.738	307.407	304.762	330.939	697.506	703.309	546.464
Solyc01g008820.3	663.582	769.027	737.436	568.809	596.046	461.165	631.184	729.354	742.668	484.007	400.401	605.714	902.297	830.236	819.817	588.628	545.111	506.182	686.855	646.41	789.206	600.378	539.543	485.38
Solyc01g008830.2	12.9577	0	1.64907	0	0	0.801675	154.586	130.321	107.286	19.4855	23.4816	21.9723	2.80997	9.07603	6.61838	0.618816	0.999575	0	65.8595	59.3829	55.4142	12.5979	11.9844	9.87198
Solyc01g008840.3	1004.7	760.316	976.877	437.912	512.732	610.749	935.838	716.034	633.027	678.838	625.366	639.967	659.761	604.356	617.65	356.47	331.873	406.379	818.911	636.168	532.896	504.212	500.554	504.353
Solyc01g008850.3	567.507	793.859	717.663	873.524	978.005	946.89	2207	2172.38	3330.18	5975.72	4919.89	5352.21	687.478	722.826	765.977	1270.2	1436.61	1093.45	1906.55	1792.98	2285.78	3317.96	2374.34	2124.17
Solyc01g008870.1	0.712331	0	0	0	0	0	0	1.91371	1.59047	0	0	1.44885	0	0	0	0	0	0	2.36882	0.937482	0	0	0	0
Solyc01g008890.4	133.411	160.212	135.011	184.157	212.85	239.407	227.29	217.744	172.129	212.474	197.341	188.652	94.7871	90.3142	108.489	195.57	188.221	239.693	193.934	137.92	131.466	223.31	287.104	294.166
Solyc01g008900.4	81.8914	56.6265	80.6589	103.033	109.643	91.2211	119.01	107.942	74.8039	270.739	196.115	169.544	68.2534	76.6692	79.7077	100.946	85.9967	117.037	78.4394	96.981	92.8095	229.012	218.522	186.941
Solyc01g008910.2	194.678	173.397	196.508	297.536	272.019	284.194	77.1022	81.9937	53.3567	142.617	203.012	174.606	166.985	151.442	171.608	218.311	286.792	334.38	72.4745	65.0919	48.9311	175.67	195.197	216.187
Solyc01g008920.4	129.072	148.364	124.093	72.0436	78.8148	56.7244	570.013	544.708	342.626	1079.59	883.604	760.076	96.5315	140.607	104.696	252.221	200.057	167.865	431.77	402.621	367.678	1212.68	1101.04	817.66
Solyc01g008930.4	120.2	86.5365	108	106.683	98.6631	122.64	275.322	238.022	186.302	119.893	138.741	120.096	89.2268	101.149	98.3555	52.6023	40.9837	76.3563	300.31	228.088	211.863	87.1678	110.884	134.927
Solyc01g008940.2	1.21893	2.36349	1.42858	0	0	0	11.5034	18.5128	27.7213	24.1684	18.8087	24.4793	3.23263	6.27141	2.59529	3.32206	2.04157	1.655	17.2141	19.8042	35.8132	28.4715	10.6511	10.6723
Solyc01g008950.4	1723.62	3195.81	2041.2	3627.56	3830.61	2145.51	1806.17	1958.14	3238.25	2811.64	3290.32	3713.26	3040.58	3345.47	2674.2	3340.92	3507.44	2579.07	2097.15	2144.47	3252.28	4334.93	2799.33	2010.25
Solyc01g008960.3	7263.89	8213.41	6919.98	7948	8168.26	6953.27	6645.65	7109.33	7260.86	8198.9	7627.48	6047.89	8556.99	8416.19	8767.03	9039.2	8765.78	6991.11	6013.79	6567.59	6849.42	7555.66	6563.17	5736.89
Solyc01g008970.4	4112.15	3700.87	3444.7	3007.73	3083.19	2784.04	5812.09	4761.28	3899.09	4083.85	3255.27	3192.38	3951.41	3656.42	4247.63	3740.48	3714.8	3101.52	5654.8	5070.53	4512.01	4561.37	4689.53	4192.42
Solyc01g008980.3	60.2918	67.5985	79.8033	76.3403	102.864	89.2857	71.4589	71.2521	69.2773	175.287	132.115	149.626	70.962	62.6534	74.2035	140.548	110.439	144.309	76.2104	93.8935	72.4305	285.12	238.547	202.469
Solyc01g008990.4	236.866	215.719	209.197	218.769	262.587	249.619	201.842	158.882	163.238	208.635	221.133	190.708	153.14	161.785	174.783	226.983	186.12	295.768	217.958	207.677	195.042	218.415	213.929	229.372
Solyc01g009000.3	661.409	736.205	804.986	554.327	623.487	623.007	703.507	739.919	723.647	1047.93	1029.31	946.539	727.434	657.38	736.978	731.106	703.418	707.679	670.091	759.401	772.145	1229.71	1538.12	1065.03
Solyc01g009010.3	169.092	334.687	187.92	259.294	285.489	200.338	366.461	394.968	621.549	293.65	292.364	307.464	199.579	239.983	197.761	220.336	224.923	154.401	346.707	432.545	602.909	280.623	194.902	196.662
Solyc01g009020.4	651.569	752.304	680.211	491.831	539.594	619.705	605.31	626.771	831.436	544.711	746.371	798.346	587.066	767.632	537.733	494.915	628.933	617.926	803.986	678.996	726.368	717.639	608.929	514.63
Solyc01g009030.4	737.947	509.231	621.03	605.5	634.216	799.557	528.463	454.221	463.753	584.401	507.598	480.024	604.603	550.723	638.436	533.656	403.45	546.037	590.299	575.497	459.031	329.76	297.017	426.718
Solyc01g009040.4	267.854	210.042	254.831	19.8454	3.86682	4.81102	286.253	287.945	297.753	2.99844	4.27004	2.93034	292.887	343.509	360.088	0.618763	2.9986	2.54539	293.265	304.491	277.1	4.1969	2.99488	1.64514
Solyc01g009050.3	790.576	624.008	694.877	711.042	859.326	883.214	832.65	795.09	665.753	965.894	928.821	725.057	565.221	599.171	638.741	832.345	706.192	719.126	577.877	597.828	543.692	917.199	910.687	856.392
Solyc01g009060.3	532.985	592.277	568.84	708.72	769.717	635.121	488.193	556.804	537.989	1156.27	896.354	767.215	683.215	691.305	660.096	998.799	882.093	780.168	551.459	603.306	597.403	1165.42	1084.46	794.235
Solyc01g009070.3	156.29	145.513	172.25	65.6239	80.5812	108.713	156.393	158.578	155.151	112.977	89.9612	104.558	131.545	161.198	121.85	107.468	82.8852	109.549	167.649	126.636	122.524	121.291	110.863	175.6
Solyc01g009080.4	46.7699	38.453	31.3222	5.01271	5.07698	11.7037	698.097	645.686	503.85	1141.89	855.2	551.866	37.3925	50.8813	24.9189	62.556	20.0921	27.8223	786.031	648.329	629.637	872.866	606.189	453.33
Solyc01g009090.3	1559.67	1755.23	1499.69	2272.45	2115.33	1757.85	1726.38	1828.55	1600.18	2410.18	2190.62	1898.91	1782.77	1664.19	1787.15	2250.29	2353.57	1870.84	1529.03	1662.6	1555.42	2366.3	2100.98	1859.44
Solyc01g009100.4	1097.9	1775.49	1140.81	1458.07	1508.39	988.19	1144.26	1831.01	1952.38	888.197	1130.06	1157.6	1386.63	1869.54	1576.85	1330.68	1260.02	1263.88	1256.51	1360.99	1984.69	1417.9	1199.54	1073.08
Solyc01g009120.3	79.8182	109.125	105.442	62.0458	61.0297	64.0724	254.866	211.825	221.503	399.776	255.977	313.114	73.8241	71.3941	74.8324	107.718	94.9787	85.6737	202.038	203.485	188.965	341.066	304.183	249.403
Solyc01g009145.1	10.848	13.9741	17.6886	21.9211	5.22975	21.175	15.2774	19.5393	12.6756	20.1054	11.1514	19.2995	18.8475	17.5488	16.0185	20.7866	8.17791	19.0773	21.0675	17.1248	11.8455	20.8502	14.8949	24.1703
Solyc01g009160.2	161.781	200.748	353.172	1016.95	524.646	730.281	57.4524	127.182	175.867	654.592	1147.18	2799.2	530.237	584.405	394.331	1152.12	2593.51	1701.22	191.24	248.498	423.408	310.003	641.312	1474.05
Solyc01g009170.4	3147.55	3673.02	3577.41	3020.91	2545.01	2685.37	2599.44	2799.13	2576.69	2193.79	2223.68	2069.6	3674.86	3559.63	3626.82	2684.59	3159.48	2326.12	2150.32	2457.42	2210.58	2240.99	2241.07	1818.14
Solyc01g009180.4	720.554	863.868	722.641	450.564	474.224	369.09	584.249	702.071	689.632	428.158	402.908	275.627	840.496	819.446	843.308	464.309	447.308	349.083	530.404	589.014	565.461	338.293	250.066	241.143
Solyc01g009190.3	2.14928	2.82329	2.46354	2.48503	2.92319	1.59662	2.85732	0	0.80143	10.4434	10.6395	8.74513	4.23057	2.60629	1.90647	9.91859	3.00133	8.4766	0.796942	7.52216	4.87866	4.24959	6.0425	6.59693
Solyc01g009200.4	168.454	108.7	155.23	202.114	226.469	270.913	66.0553	64.6231	48.8818	148.914	122.419	112.261	150.159	145.182	124.573	299.475	345.863	464.244	76.5929	104.647	69.5295	184.019	174.887	129.397
Solyc01g009220.3	8.41742	12.4233	11.2906	8.75884	11.0835	16.4553	17.3571	11.7047	28.8218	42.3837	41.9569	37.0713	9.31442	14.6552	8.89599	19.9854	25.0977	36.2925	21.5731	33.4768	35.4199	58.2883	48.0812	33.3198
Solyc01g009230.4	734.857	668.724	632.333	511.584	464.088	529.209	992.188	988.703	895.42	466.464	455.747	279.941	700.869	660.256	714.072	330.35	298.265	289.867	751.905	901.247	761.554	371.261	404.908	405.859
Solyc01g009240.4	0.722591	0	0.827179	0	0.961333	0.804329	7.9498	14.0987	10.5406	1.50439	6.42009	2.94117	1.40088	2.58285	3.7578	2.47177	0	0	12.1217	6.61079	29.3877	15.6016	16.8669	11.4956
Solyc01g009245.1	13.0224	25.592	15.8106	0	2.09136	0.767656	151.481	115.441	177.518	91.4464	125.944	80.7315	10.2041	19.1048	7.20423	9.43885	1.00703	4.19749	190.971	172.637	230.789	179.924	93.6875	50.5044
Solyc01g009250.3	3.47991	6.84499	2.40324	6.27167	6.12145	5.44735	8.24505	6.89453	9.25082	11.6034	8.34679	11.3144	3.6034	2.68625	2.00385	4.38323	2.01005	13.4806	15.2211	12.964	14.4349	12.5833	16.9576	9.19601
Solyc01g009260.1	3.58468	1.41271	0	1.24221	0.973308	0.798805	10.0103	4.74595	9.6264	8.95762	6.38671	4.37579	12.6848	6.51086	12.3771	1.85925	2.00063	1.69555	12.7657	18.8123	22.7746	11.6658	17.0993	11.5406
Solyc01g009270.1	0	1.41286	0	0	0.973151	0	5.72094	2.84721	4.81387	5.97234	6.38714	2.9175	0.704655	0	0.951918	0	0	0	6.3839	8.46596	8.13416	3.18077	10.0566	3.29715
Solyc01g009280.4	847.619	677.52	812.522	754.258	883.019	804.732	913.414	987.11	841.042	1031.15	994.204	850.138	775.768	780.917	826.055	830.742	782.34	758.016	958.399	1009.35	816.601	966.477	1120.03	1115.46
Solyc01g009290.4	434.756	493.156	415.288	711.623	793.947	606.891	365.305	419.425	442.178	761.081	760.732	663.168	435.724	459.532	482.814	624.025	618.559	557.576	360.727	334.883	450.154	675.595	692.224	541.718
Solyc01g009300.3	1579.52	1692.21	1819.1	1296.93	1019.84	1080.54	924.727	975.523	1095.45	452.21	470.357	363.83	2044.26	2149.38	1963.06	898.475	911.011	798.85	1249.17	1536.05	1491.04	578.83	663.401	717.318
Solyc01g009310.3	1921.93	2164.17	2053.15	1914.29	1737.06	1759.8	1403.37	1452.27	1682.51	1212.08	1350.87	1149.36	2288.79	2124.77	2183.8	1698.31	1379.52	1500.75	1525.73	1770.72	1860.89	1572.24	1203.35	1089.45
Solyc01g009320.2	5.71699	4.22361	5.73593	0	1.95657	1.59308	0.711893	0	0	0	0	2.9074	5.65169	1.3066	2.87203	0	0	0	0.793703	0	0	0	0	0
Solyc01g009330.1	8.58072	11.2703	12.2977	16.1633	8.79606	11.1576	0	0	1.59872	0	0	0	20.4778	14.3634	10.5198	11.7865	20.0156	20.3364	0	0.939344	0	0	1.01045	0.825388
Solyc01g009340.4	22.2055	16.9368	32.8425	6.21294	4.87326	15.9638	189.969	155.837	117.784	73.0917	87.2341	106.381	4.93629	10.427	7.62804	7.4394	12.0057	17.8003	120.306	108.122	87.809	86.09	114.841	126.177
Solyc01g009370.2	301.621	450.047	466.558	161.393	173.759	171.197	4.29994	0	0	1.49539	0	1.46116	267.442	393.858	444.298	445.944	290.004	357.027	8.80042	2.82428	1.62803	5.28045	7.02019	14.8256
Solyc01g009380.3	248.103	259.552	253.337	362.831	384.874	322.021	206.984	207.455	219.227	272.567	342.637	259.099	217.663	223.174	241.957	295.88	289.617	214.84	208.034	201.261	241.745	289.461	260.476	237.181
Solyc01g009390.4	418.489	308.374	362.739	284.345	280.74	329.464	277.176	275.789	273.204	340.798	313.205	259.964	319.635	290.008	326.83	358.673	359.034	375.652	300.593	248.479	250.663	270.663	355.302	317.998
Solyc01g009400.3	248.441	468.281	397.587	53.5963	98.8758	40.3839	0	0	0	0	0	0	109.355	211.853	275.034	184.106	196.398	194.607	3.14067	0	0	0	4.09417	13.2532
Solyc01g009410.3	181.681	307.463	262.298	88.502	78.1363	37.2101	0	0	0	2.95651	0	0	211.641	207.949	256.721	136.845	104.215	93.069	2.35476	0	8.09514	1.08792	2.04779	3.31362
Solyc01g009420.4	3107.94	2801.15	3130.17	3914.74	4053.47	4187.26	5336.07	5317.59	5873.05	3299.34	4032.32	4373.04	3066.26	3124.93	2935.2	3056.05	3012.18	3517.88	6144.62	6119.46	6498.87	4049.2	4639.75	5482.06
Solyc01g009430.3	880.198	1297.47	973.028	1018.47	830.241	938.628	3646.14	3627.74	4756.93	4409.57	5523.07	4594.43	1015.06	990.107	818.61	918.846	910.352	812.799	4442.73	4654.87	6173.64	8798.54	6920.61	4850.57
Solyc01g009443.1	729.093	710.801	798.16	659.968	738.894	767.782	823.688	952.837	844.5	926.006	1063.84	1010.45	523.027	677.008	580.924	551.614	689.711	835.486	852.028	829.745	857.03	853.075	1110.86	1164.52
Solyc01g009447.1	595.143	708.474	623.206	580.297	520	420.081	379.043	517.039	601.527	333.57	347.389	533.501	650.798	750.304	671.554	807.087	568.195	588.325	347.61	371.34	534.499	514.005	335.497	323.355
Solyc01g009470.2	5.06577	1.42685	1.65648	1.23812	0.959055	0.805393	0.7242	0	0	0	0	0	1.39924	1.28937	7.4964	3.70555	5.99151	2.54774	1.62022	0	0	0	0	0
Solyc01g009480.4	13.5855	11.2698	6.55851	9.94681	12.7063	10.3602	1.42488	0	0.799312	1.48907	0	0	3.53077	5.2233	10.5206	5.58318	13.0102	7.62607	2.38329	0	3.24948	1.06759	0	0.825406
Solyc01g009490.1	0.639058	8.74713	3.7198	0	0	0	0.614117	0	0	1.33457	0	0	2.30988	0	0	0	0	0	0	0	0	0	0	0
Solyc01g009500.4	204.709	179.771	241.957	150.21	141.685	167.224	281	237.691	186.583	161.531	140.682	178.295	185.776	185.844	209.742	180.843	206.996	199.298	340.918	360.601	262.134	257.569	306.785	264.366
Solyc01g009505.1	32.2095	47.949	23.7955	47.2306	23.4196	22.3345	0	0	0.80043	0	0	0	43.0413	27.3926	10.5021	33.4865	13.0079	16.9502	0.795755	0	6.50209	1.06484	0	0
Solyc01g009520.4	1524.9	2001.97	1512.29	1818.46	1528.34	1419.12	1868.32	2007.37	2718.36	1474.27	1478.34	1746.92	2093.9	2347.21	2126.24	1950.44	1448.91	1719.35	2178.46	2276.85	2979.45	2095.83	1593.33	1391.51
Solyc01g009560.2	18.0006	14.389	20.067	17.7738	8.74971	8.23777	0	0	0	0	0	0	5.20683	12.6405	11.894	1.26944	5.05058	1.66756	0	0	0	0	0	0
Solyc01g009565.1	6.26314	9.58188	1.60201	1.25438	1.02042	1.55624	32.9754	30.5371	30.0608	8.70161	35.4712	24.0403	7.20739	8.05968	3.00635	2.50479	4.02016	2.52755	70.0049	63.8904	85.0008	14.8755	21.2012	30.0975
Solyc01g009580.2	82.8762	44.8101	48.5424	22.6307	26.8562	21.6405	0	0	0	0	0	0	55.0838	64.9881	92.4089	5.64961	17.1033	12.6157	0	0	0	0	0	0
Solyc01g009610.3	379.302	253.08	323.702	129.84	169.412	220.753	526.281	454.485	327.075	276.632	263.467	393.509	272.275	280.408	263.704	166.356	142.402	244.279	588.144	508.67	413.537	538.447	609.168	623.542
Solyc01g009620.3	128.634	164.194	174.52	184.734	227.98	168.023	175.342	190.347	244.727	153.124	185.56	172.453	183.805	218.099	160.978	206.187	204.558	211.342	177.01	168.991	190.672	168.201	195.955	133.636
Solyc01g009630.3	472.836	476.242	465.444	741.694	724.292	710.841	650.307	608.616	539.239	1203.11	1200.74	1228.69	423.827	487.092	464.001	822.119	846.045	912.123	619.443	630.377	542.005	1010.08	1160.29	1039.67
Solyc01g009670.4	43.8834	65.222	30.4908	35.981	38.7222	20.0304	158.04	155.001	158.772	296.59	288.058	272.27	31.6281	35.0317	22.7169	112.652	114.965	79.7424	112.323	95.1694	138.494	293.376	329.946	316.829
Solyc01g009690.3	16.6535	14.2765	18.2294	7.42729	11.4991	11.2807	7.24723	4.68762	5.69153	3.01475	2.14291	4.42113	9.79064	10.3092	12.1708	8.64455	4.99242	11.0412	7.29731	6.61762	4.9025	3.10477	3.95467	4.10138
Solyc01g009700.3	1.44365	0	3.30573	1.23925	0	1.60716	0	1.88233	0.809644	0	0	0	3.50509	0	4.70573	1.23638	0.999072	3.3954	0.806715	0.943888	0	1.04283	0.994003	0.821555
Solyc01g009720.2	65.9694	48.8895	47.2268	54.8551	61.3692	54.6043	5.63841	6.73316	9.48902	1.47756	6.34138	7.21269	56.1268	53.9887	53.3259	64.7013	77.165	68.5259	14.9019	15.9023	6.47462	5.44625	10.2477	15.7434
Solyc01g009750.3	806.55	1302.14	1027.16	1524.91	1490.37	1284.16	877.321	963.571	1091.52	1758.05	2043.73	1933.01	779.024	1034.25	699.727	1407.37	1600.42	1326.05	1100.64	1020.99	1091.72	1559.19	1449.52	1390.59
Solyc01g009760.3	105.385	90.5138	113.71	47.4208	25.8552	33.9412	23.1671	26.0653	48.0466	7.36679	23.206	11.5053	102.534	100.383	112.061	29.2701	42.1101	44.811	37.4716	33.6239	46.8759	9.87637	12.3607	7.46781
Solyc01g009770.3	171.756	116.891	134.752	193.468	157.283	186.175	84.1698	78.2597	67.6784	60.3692	67.4785	56.0501	133.218	132.174	113.163	132.68	134.365	200.354	91.2418	85.8981	67.868	48.3651	67.0311	65.5711
Solyc01g009780.3	482.136	601.747	508.71	605.992	807.294	774.435	370.497	339.738	404.616	934.877	881.181	1431.76	447.039	461.1	383.278	825.697	913.021	940.662	405.192	406.815	407.813	890.951	918.932	865.246
Solyc01g009810.3	104.041	228.041	134.96	31.3266	32.4777	27.3156	5.52067	4.90467	5.41982	0	0	8.51462	44.5739	84.3307	51.8055	32.526	41.1871	24.4515	4.5898	0	4.81933	0	3.16111	0.834752
Solyc01g009820.4	580.435	479.457	571.52	554.661	514.954	655.631	480.917	409.931	340.467	565.015	460.587	630.448	421.147	430.615	435.675	605.223	614.122	616.56	417.257	338.366	344.738	475.56	527.376	554.634
Solyc01g009830.3	4.27811	1.40451	3.27139	3.73364	0.981771	1.58994	1.41946	0.955707	0.796273	0	0	0	2.83071	2.61939	0	0	0	0	0	0	0	0	0	0
Solyc01g009850.4	74.3494	128.068	90.0829	114.01	121.327	106.878	40.4142	45.1747	126.308	103.698	136.868	118.988	161.232	177.12	151.519	124.873	127.881	140.061	42.7574	61.3534	91.3849	70.9088	49.6983	66.5452
Solyc01g009860.3	1553.94	2355.58	2024.73	1473.24	1804.26	1343.05	965.86	953.282	1059.9	1024.7	1446.57	1819.03	1266.74	1327.59	1423.4	2723.57	2144.32	2205.01	625.856	595.171	799.904	1185	1203.52	781.084
Solyc01g009870.3	10.7811	4.24946	4.9406	2.48225	6.78619	5.60399	0.717465	0	0.804942	17.9591	8.52986	10.2369	4.22008	5.19491	9.48016	10.526	14.9979	18.6599	1.60223	0.941828	0	74.8284	128.184	146.549
Solyc01g009900.3	0.654068	0	0.759074	0	0	0.736066	10.1327	10.5682	14.211	5.46082	5.99116	1.3257	0	0	0	0.638996	0	0.830224	17.9813	14.3107	9.32189	20.3423	10.6552	10.3066
Solyc01g009930.3	0	0	0	0	0	0	0	2.83163	0.807109	0	0	8.79261	0.702272	0	0	0	0	0	0	0	1.63013	0	0.997993	0
Solyc01g009970.3	235.88	196.374	203.781	253.408	293.923	268.407	441.186	380.609	438.022	535.982	444.951	363.204	150.804	175.787	176.125	219.389	186.058	238.226	407.727	354.617	323.729	385.998	381.19	341.267
Solyc01g009990.3	1468.86	1180.67	1175.75	1406.17	1473.62	1182	4736.43	5437.03	4197.93	4576.51	3702.3	3108.82	1467.95	1515.85	1521.32	1624.01	1269.97	1349	4517.29	4335.27	4419.56	4493.09	4016.94	3640.63
Solyc01g010000.3	237.483	212.757	248.119	83.1187	85.1432	82.5497	569.924	445.911	423.318	188.802	187.814	150.827	241.716	277.559	200.55	91.5956	94.9651	126.408	451.147	467.448	409.028	219.584	208.842	216.395
Solyc01g010020.3	202.996	138.376	133.606	122.153	143.388	126.686	406.295	379.657	419.439	276.465	361.605	513.865	250.68	218.451	239.234	185.977	214.437	210.679	403.525	383.648	519.737	532.919	600.902	599.732
Solyc01g010030.3	329.895	178.296	230.189	295.943	258.114	277.784	276.525	248.706	204.659	322.314	239.872	210.555	284.115	268.278	275.64	355.775	292.603	259.854	290.68	242.857	199.292	354.677	279.213	292.963
Solyc01g010050.3	921.033	1326.49	1047.21	994.162	1064.42	838.352	1251.44	1520.55	1918.39	1836.55	1827.47	2528.91	866.294	996.353	847.236	1068.55	1504.83	1094.86	1069.92	1075.6	1657.36	2157.69	2391.9	2353.05
Solyc01g010060.2	25.6675	58.6643	43.9359	110.49	174.347	117.166	17.1029	17.8007	41.4489	52.0496	83.2817	417.217	111.254	88.9474	50.3808	103.43	287.568	187.747	14.3864	24.0336	40.0326	41.5361	46.9053	49.3964
Solyc01g010067.1	0.722421	0	1.65403	0	0	0	0	0	0	0	0	0	5.60454	2.58349	0.939823	0.617998	2.99675	3.39591	0.807807	0	0	1.04071	0	1.64243
Solyc01g010080.3	2471.8	2681.39	2005.28	2051.69	2231.58	2149.28	473.859	545.401	578.634	315.809	391.53	479.226	3116.45	2620.03	2907.53	2442.45	2018.86	2094.38	187.37	220.004	243.224	417.461	339.539	441.843
Solyc01g010130.4	232.996	250.492	263.216	520.686	587.062	537.793	466.111	456.11	456.852	1139.28	965.869	604.291	211.492	191.51	193.925	570.624	520.962	541.256	446.931	415.534	381.185	1102.8	1118.36	997.858
Solyc01g010140.1	0	0	0	0	1.94288	0	0	0	0	0	0	0	0	0	0.950111	2.4779	2.00019	1.69594	0	0	0	0	0	0
Solyc01g010150.3	172.988	200.329	203.88	229.379	223.909	247.191	159.895	165	161.612	84.0413	74.7772	60.137	158.607	139.843	157.556	188.031	235.844	274.106	154.526	144.309	156.555	106.747	143.495	137.298
Solyc01g010180.3	49.0194	32.1792	25.2746	80.995	86.8954	180.673	825.6	928.379	717.887	464.639	408.379	563.478	84.448	81.5118	88.9678	182.186	212.401	236.952	1151.03	1084.09	1109.58	568.579	569.275	809.779
Solyc01g010185.1	141.212	128.586	125.978	106.304	126.641	90.2369	45.9186	45.7542	71.8146	49.7669	52.5018	55.6982	177.483	188.878	180.398	104.243	116.426	117.357	73.3756	87.4843	103.117	75.9165	99.0236	101.551
Solyc01g010215.1	134.777	105.571	108.62	128.633	106.798	115.794	77.6825	91.0092	63.6008	85.2615	80.0404	60.2569	156.925	180.07	136.969	148.339	114.341	174.087	132.221	157.652	138.857	124.741	117.909	139.553
Solyc01g010220.3	81.472	26.2623	51.6707	55.0332	70.3884	91.7829	66.0695	66.2214	54.6206	68.7761	86.0861	122.783	77.3076	59.8736	62.1351	99.8838	78.29	128.325	108.855	90.2626	111.158	221.216	220.049	159.007
Solyc01g010230.2	231.846	218.413	223.441	134.563	164.472	137.463	120.913	96.5643	108.989	102.12	112.015	159.796	258.193	285.941	259.353	180.211	155.96	190.877	150.176	151.156	167.688	202.448	198.034	176.241
Solyc01g010250.4	6.42155	9.83872	4.90995	9.95407	13.7299	4.77268	93.7708	105.038	101.22	86.1872	174.012	127.717	4.95116	2.61751	3.83963	1.8625	8.00926	1.69398	104.505	112.594	120.111	111.625	99.4025	52.0547
Solyc01g010270.3	429.791	804.353	554.701	537.423	631.452	503.763	410.37	372.365	610.026	633.466	713.565	715.854	663.878	851.932	616.781	724.126	732.238	696.576	660.276	717.4	763.374	1053.64	721.759	645.848
Solyc01g010280.3	0.714949	0	1.63947	1.2434	0.97758	0.796861	0.712333	0	1.59838	2.97783	0	1.45439	15.5367	0	0.956598	10.5464	15.0121	11.8625	0	0.939268	4.87397	8.54313	10.1073	5.77816
Solyc01g010290.4	402.246	376.567	402.421	217.932	295.529	310.8	210.656	163.298	187.608	150.616	139.213	113.378	282.013	290.2	283.134	206.299	194.735	253.911	213.764	214.51	181.324	141.036	140.593	143.608
Solyc01g010310.4	397.534	173.195	315.059	169.134	185.565	273.293	188.535	178.405	111.577	40.7638	48.1199	35.4984	273.08	283.613	319.487	143.213	119.533	178.771	200.6	246.831	154.261	62.2902	70.5272	81.7844
Solyc01g010350.4	33.6794	29.6514	19.712	11.1818	19.4812	22.3569	0	0	0.801667	0	0	0	43.0036	35.1768	39.0681	3.71917	9.00363	11.8677	0	1.88075	1.62638	0	0	0.824528
Solyc01g010365.1	1.33434	0	0	0	0	0	5.84936	0	0	4.17558	2.02591	5.41408	0	0	0	0	1.01004	0	1.42607	1.80898	0	3.84839	10.2894	1.70299
Solyc01g010370.3	126.083	98.5873	103.643	155.93	125.383	112.882	110.998	101.157	112.321	134.255	87.9032	89.9673	175.428	187.991	175.782	139.508	126.789	146.104	154.246	172.124	152.03	104.333	91.8252	113.975
Solyc01g010390.3	202.606	204.662	181.643	166.126	169.775	176.615	353.077	367.566	421.185	111.089	121.806	120.315	225.222	223.931	213.102	120.598	156.887	139.183	380.078	358.474	381.659	115.027	146.402	120.014
Solyc01g010405.1	12.9121	22.6934	15.6947	27.7881	31.8046	18.2843	21.9707	32.4563	32.1218	28.3407	32.8396	19.3158	8.80064	15.1434	16.7158	9.46381	3.02405	7.53974	8.0675	4.56968	7.92377	10.9737	7.74329	8.44834
Solyc01g010410.3	1.44647	2.85182	1.65561	3.71517	2.87995	4.02479	0.723591	1.87773	4.05903	9.0342	8.56517	5.88781	2.79982	0	0.938029	1.85321	5.99222	2.54745	8.90226	5.66896	3.26663	10.3783	19.8126	13.132
Solyc01g010420.3	6.26107	4.10508	12.8124	1.25448	4.08385	0	0	0	0	0	0	1.41365	26.6739	17.4687	28.0754	21.9193	14.0712	5.05471	0.760528	0	0	2.29053	1.06069	0.83617
Solyc01g010430.4	221.46	218.893	217.683	449.732	396.343	457.583	85.049	73.1177	105.843	153.723	244.77	678.014	238.253	205.815	195.287	340.904	479.18	350.957	88.5147	95.9262	120.361	135.859	137.879	281.142
Solyc01g010440.4	1890.12	1388.84	1698.62	2677.68	2565.21	2619.13	1907.8	1818.58	1269.52	2638.08	2310.31	2378.85	1715.24	1585.34	1709.01	2228.74	2258.3	2126.01	1790.59	1702.91	1264.15	3035.39	3298.5	3321.46
Solyc01g010460.4	45.163	40.9648	36.9727	44.7209	64.247	69.4908	156.571	141.444	125.931	138.832	123.469	110.843	41.5807	44.2778	44.7544	45.863	25.0083	27.1283	126.842	93.1166	131.762	147.444	136.815	151.683
Solyc01g010470.2	4.22836	11.0975	6.47761	7.49633	7.00111	5.50772	18.1644	10.6672	39.9758	35.2363	44.1942	30.0881	4.28394	7.95499	3.9221	4.98839	5.01597	5.91396	7.76179	12.1188	19.3634	22.1512	8.29322	16.6235
Solyc01g010480.3	175.949	149.251	140.375	43.3892	35.6848	40.9468	1230.92	788.736	751.139	489.451	474.44	236.257	162.762	98.3619	103.701	66.7895	53.9599	27.1583	1518.99	1124.54	1122.2	620.965	771.688	554.826
Solyc01g010490.4	0	1.42118	0	0	0	0	7.92566	1.88508	8.08359	6.00454	17.095	8.80303	0	1.29447	0	0	0.99929	0	5.63628	0.943328	9.78591	4.18334	12.9483	8.22034
Solyc01g010510.4	34.5817	31.2417	35.4793	95.4867	108.173	109.907	32.3907	48.1136	26.6492	76.5032	74.7542	61.5741	23.1677	19.4321	43.4327	77.3288	69.9598	53.4589	32.1688	44.3198	21.1957	46.1002	54.8512	60.0304
Solyc01g010520.3	43.8548	38.256	29.6503	31.0252	30.0405	24.8235	368.911	369.846	282.637	145.207	189.823	140.431	35.8632	53.2328	41.6937	17.9544	15.997	13.5715	372.68	308.02	306.224	123.227	166.161	166.286
Solyc01g010540.3	1615.16	1160.62	1387.35	1456.61	1255.18	1701.68	2040.56	1778.6	1622.82	1136.77	1239.96	1197.24	1093.49	1287.3	1080.8	1556.62	1197.24	1826.03	2174.38	1972.91	1565.85	1554.07	1421.96	1509.76
Solyc01g010570.4	294.842	281.998	346.212	512.111	562.232	570.237	376.602	341.531	262.476	934.422	865.417	963.771	306.271	289.634	307.52	694.581	691.441	710.188	480.495	411.604	365.711	1034.43	1212.85	1039.58
Solyc01g010580.3	4298.49	4140.59	4182.63	4751.84	4071.93	3812.75	5644.83	4539.13	4727.43	4576.59	4061.56	4663.7	5025.41	4779.36	4986.96	5825.57	5004.68	5172.86	6411.27	5961.51	5586.05	6912.59	6040.36	4874.94
Solyc01g010590.2	465.484	332.563	382.806	284.219	257.223	368.882	347.619	307.677	255.524	205.445	213.54	187.593	382.847	454.141	400.206	305.43	272.568	363.803	370.387	357.395	271.976	255.764	236.587	197.176
Solyc01g010600.4	1.41127	0	2.43179	0	0	0	16.0964	23.2364	8.63715	2.94005	4.21265	1.43469	0.713295	0	0.978348	0	0	0.845082	13.9999	16.7913	14.5315	0	4.13717	3.32268
Solyc01g010640.3	264.574	305.025	428.107	182.184	167.012	127.104	1179.73	791.419	923.369	1065.44	860.846	891.841	314.676	377.681	337.043	480.121	403.041	427.836	1803.89	1377.79	1175.24	1394.07	1285.07	1208.01
Solyc01g010650.3	572.192	511.474	549.764	1125.39	1168.69	1470.78	636.483	516.271	494.246	683.856	751.571	927.799	503.111	458.299	499.728	1048.57	964.281	1249.65	612.888	503.263	444.132	971.112	1013.64	1044.36
Solyc01g010660.3	193.15	235.821	207.988	376.939	443.068	288.897	169.953	189.54	160.78	466.68	386.677	397.446	233.719	195.543	196.273	549.271	556.644	537.17	173.007	212.208	226.667	476.302	383.722	357.652
Solyc01g010690.1	0.712545	0	0	0	0	0	1.41818	0	3.18224	0	0	0	0.708038	1.31061	0	0.621134	0	0	0.789988	1.87526	0	1.07696	1.01671	0.826806
Solyc01g010700.3	270.354	326.855	246.848	225.641	225.761	207.102	298.992	329.91	316.854	544.884	523.516	407.852	215.416	293.86	280.099	277.694	295.793	241.868	263.272	176.398	269.106	467.548	554.834	296.762
Solyc01g010710.4	285.093	310.758	239.132	197.224	267.839	255.753	129.435	141.638	196.042	31.4792	49.1007	32.2288	361.759	295.593	382.866	141.086	109.952	157.81	226.524	251.681	236.335	74.5219	63.9071	39.4862
Solyc01g010720.4	26.6422	28.385	18.1438	7.44195	8.69992	16.839	0	0.944046	1.6139	1.49927	0	0	40.0339	24.6281	32.1322	24.7502	15.9924	17.8178	1.60701	1.88542	4.89008	0	2.99472	0.822558
Solyc01g010740.4	0	1.41928	0.824733	0	2.89988	4.00937	0	0	0	0	0	0	1.40468	0	0	3.09376	5.99714	6.78777	0	0	0	0	0.998206	1.6451
Solyc01g010750.4	10389.5	6741.52	8748.15	9033.93	8954.85	11139.2	5339.12	5000.16	3216.7	4510.6	4328.51	4059.74	7174.34	7245.81	7477.44	10010.5	9735.08	11032.6	4690.18	4271.93	3182.7	5023.55	5726.01	5601.27
Solyc01g010755.1	1.41744	0	0.813638	3.74122	0.991218	1.5815	0.70396	0	1.57962	0	0	0	1.42189	3.95406	2.91311	0	2.00458	0.845845	0	0.934996	0	2.1834	1.02637	0
Solyc01g010760.3	1797.11	1708.99	1571.52	1717.46	1662.35	1737.91	873.382	915.964	890.437	1026.8	1106.7	1364.89	1649	1839.88	1637.32	2635.89	2514.27	2528.14	1011.03	849.796	953.428	1497.1	1822.07	1668.68
Solyc01g010780.4	772.414	820.715	854.973	467.954	446.696	475.314	980.994	847.744	857.549	819.845	668.495	701.332	688.954	635.443	678.058	527.977	510.246	514.672	912.661	856.418	836.613	862.533	931.663	755.555
Solyc01g010810.4	112.054	152.223	153.867	119.692	140.601	96.5291	88.7802	126.039	118.58	106.363	133.151	118.263	130.746	187.026	125.118	111.991	118.257	111.667	112.12	113.175	127.861	153.665	132.243	95.2982
Solyc01g010820.3	850.766	954.523	893.049	1301.86	1240.26	1121.64	685.652	739.866	819.708	1674.56	1316.48	1147.55	1116.8	1086.65	1198.52	1466.64	1496.49	1114.48	663.347	753.783	820.665	1250.71	1131.36	927.34
Solyc01g010830.4	149.771	141.893	143.154	70.9332	105.989	94.622	234.29	207.323	191.17	161.904	148.504	123.308	135.848	171.525	153.699	160.821	122.15	160.914	212.819	193.243	228.813	153.651	130.945	115.701
Solyc01g010860.3	319.354	426.694	313.099	440.486	484.17	386.923	212.581	167.327	265.895	579.593	569.645	557.606	324.762	308.859	306.776	539.777	586.841	559.026	205.329	227.065	273.705	597.544	507.082	390.106
Solyc01g010870.3	1068.46	1000.52	971.758	893.828	872.351	1085.13	823.011	706.171	642.115	590.751	576.35	469.993	932.386	823.657	957.205	760.173	726.931	682.828	825.888	817.647	720.587	476.349	536.084	461.873
Solyc01g010880.3	155.64	144.16	170.147	120.477	145.9	132.65	129.492	122.382	114.78	198.641	136.288	173.649	110.604	139.271	138.905	174.743	143.034	180.59	127.743	120.424	120.403	182.221	182.929	186.26
Solyc01g010910.2	0	0	0	0	0	0	11.2711	4.81164	4.74213	0	0	0	0.710668	0	1.94037	0	0	0	22.7315	19.6402	22.6572	1.09028	3.07633	2.48624
Solyc01g010920.2	29.8071	26.5536	23.6231	26.1766	20.7704	21.376	23.9789	24.0325	17.4079	29.5651	33.8317	23.0922	29.1184	21.0581	24.2189	26.7469	31.064	28.7668	35.3214	19.649	32.3805	33.7254	16.3823	19.8817
Solyc01g010930.4	33.2801	18.1247	21.9514	17.4642	22.8304	22.9136	25.3121	27.9565	23.6658	16.225	12.6676	10.0791	32.7256	19.7888	35.011	26.7683	8.01947	15.2224	34.4117	18.6912	27.4939	18.6011	14.3918	19.9033
Solyc01g010940.3	578.048	649.447	588.644	684.47	735.585	563.391	408.012	405.014	528.134	627.886	511.496	657.713	721.191	726.967	717.627	1029.04	837.809	817.214	481.472	535.967	608.579	609.082	520.696	431.725
Solyc01g010950.3	130.417	129.242	133.679	223.207	234.654	194.162	326.837	274.491	320.647	1023.16	850.127	846.011	98.9807	113.988	73.6324	275.279	337.799	280.877	282.333	274.422	280.449	999.256	903.37	783.64
Solyc01g010970.3	144.365	120.167	167.651	280.805	208.273	219.536	151.865	183.315	191.573	95.1417	135.174	137.329	141.054	151.752	132.512	202.382	281.469	262.531	130.951	141.943	145.567	121.55	153.721	172.092
Solyc01g010990.2	153.698	196.739	165.407	432.021	312.524	280.02	139.05	150.585	224.357	421.74	377.263	431.086	239.272	196.259	224.959	340.639	386.998	284.101	188.039	183.588	232.818	341.033	269.729	406.86
Solyc01g011000.3	2305.38	3476.75	2666.82	3437.75	3763.85	2480.46	2186.6	2637.19	3221.54	2786.61	3105.43	3309.55	3430.79	3915.16	3291.21	3794.03	3328.75	2988.42	2276.98	2551.8	3279.81	3825.06	2676.2	2239.96
Solyc01g011030.3	133.584	147.767	163.012	201.488	185.006	206.236	157.959	161.137	141.297	296.053	290.959	293.532	154.76	141.169	138.904	214.095	279.266	292.279	197.512	196.222	175.394	345.65	388.686	350.96
Solyc01g011040.3	1015.78	969.771	1019.79	1304.65	1380.64	1349.16	914.137	967.642	1034.44	1060.56	984.867	1205.86	1159.57	1085.02	1177.5	1340.15	1268.94	1384.94	1178.27	1283.38	1261.91	1248.36	1138.64	1306.92
Solyc01g011080.3	23.5033	18.4542	18.6397	43.0844	51.8818	44.4717	20.9748	14.399	16.1796	46.2222	42.7412	42.2432	8.87789	6.96926	10.6726	40.5286	53.4945	33.4109	12.9623	11.802	14.1757	30.2385	30.5134	44.1556
Solyc01g011090.4	150.687	162.967	144.604	198.403	187.874	131.057	126.408	159.239	157.582	210.741	208.889	149.607	158.756	137.332	156.819	239.745	203.524	129.367	99.1824	131.711	114.778	266.496	200.775	199.118
Solyc01g011100.2	839.649	945.962	855.944	790.357	826.895	822.71	797.5	804.916	839.259	1123.97	1064.48	907.004	711.355	653.058	738.632	840.263	819.396	868.361	686.067	773.258	709.96	967.433	967.053	994.672
Solyc01g011105.1	1.28062	3.75686	0.745232	1.28093	0	1.44398	3.07876	0	6.21727	0	0	1.29592	0	0	0	0.644826	0	0.827252	6.68825	1.76772	10.7538	2.88234	3.68413	2.60165
Solyc01g011200.3	4.87503	2.73987	5.61068	8.77859	9.17267	5.45048	4.81376	7.87311	7.71566	11.6107	20.8762	24.0592	2.88134	2.68445	6.00479	3.75626	7.03455	5.89862	4.57096	5.55796	12.8351	12.562	9.52765	14.2078
Solyc01g011220.3	0.690019	4.06981	4.77099	0	9.30973	3.86132	5.4343	3.98203	4.57296	15.8214	14.5205	15.4189	1.45052	2.71034	1.01707	4.39539	8.04955	3.36347	3.00352	3.68674	4.79108	17.5533	6.45762	5.03545
Solyc01g011340.3	796.075	1107.98	876.385	669.868	754.457	573.133	820.238	934.118	1210.59	779.323	623.277	669.332	999.745	1076.3	1065.79	814.401	800.678	638.002	992.504	1039.6	1324.97	782.368	662.284	528.185
Solyc01g011350.3	860.796	659.137	758.126	700.067	749.606	964.673	540.131	483.489	358.08	790.835	898.445	746.576	698.674	604.781	660.185	621.796	602.39	843.826	527.975	574.014	390.093	1007.31	1222.67	1236.99
Solyc01g011410.2	0	3.24316	1.40883	1.2678	1.8539	2.63949	3.19317	2.08198	3.15465	8.76426	3.78388	1.64495	8.4546	0	4.99082	5.71715	9.27017	3.5616	2.78061	6.32523	3.42673	5.79209	3.92235	2.02179
Solyc01g011413.1	4.23334	4.16677	4.05259	6.24456	1.99658	2.3629	0	0	0	0	0	0	0	0	0	0	0	0	0	0	0	0	0	0
Solyc01g011430.4	95.7708	79.4807	93.1956	34.7287	19.3322	42.4997	5.03502	8.49609	2.42096	2.99862	8.54043	0	102.541	95.917	138.917	41.4562	34.9832	42.4237	3.21419	0.942727	1.63005	3.1472	5.98913	2.46764
Solyc01g011510.4	51.0435	92.0966	50.2403	143.958	130.824	152.142	546.18	555.25	626.462	535.913	490.55	405.198	52.0374	51.9352	33.1662	103.393	111.979	99.2416	811.865	731.896	840.482	484.497	466.462	437.944
Solyc01g013883.1	0	0	0	0	1.0729	0	0	0	0	1.4069	0	2.73833	0	0	0	3.79415	5.04417	3.3448	0.72518	0	1.57878	2.48839	1.12095	0.847502
Solyc01g014105.1	200.578	238.943	255.272	359.439	410.498	286.767	434.9	324.881	305.862	489.715	562.268	386.158	154.978	160.391	178.01	434.66	519.56	510.967	364.373	379.358	360.568	418.63	409.843	333.625
Solyc01g014140.3	1.28228	3.76229	0	3.84189	4.66828	3.61427	16.6536	22.548	12.4563	0	3.93422	5.19103	0.767746	4.40072	2.32703	1.28887	2.02904	4.13701	29.4895	23.882	26.1355	2.87163	1.22529	1.73342
Solyc01g014180.3	2512.64	2999.38	2767.83	3831.97	4191.93	3623.96	2101.99	2342.16	2277.86	3717.49	4537.52	4572.24	2336.08	2493.03	2283.93	3360.81	3918.43	3753.28	2094.1	2432.83	2186.72	4649.75	4684.42	3821.18
Solyc01g014230.4	420.257	465.767	424.505	324.242	322.572	311.219	318.464	338.145	310.897	440.459	351.602	398.197	451.517	423.645	450.71	470.383	453.25	384.794	327.139	335.729	338.382	400.85	397.941	341.932
Solyc01g014250.2	28.4118	27.8976	21.1037	58.1765	90.7854	88.0132	41.6922	35.6923	30.4442	86.0556	98.2003	89.2545	11.0379	6.91613	15.7996	47.3843	59.5044	65.2696	16.7502	21.8784	28.4588	71.612	73.6112	107.505
Solyc01g014270.3	23.6736	41.0888	27.2469	16.3042	31.6056	14.7914	74.2483	81.7053	143.47	118.985	185.771	169.792	21.6135	28.193	8.00936	30.6782	28.139	23.5933	95.1964	73.1713	107.482	191.963	189.567	164.66
Solyc01g014275.1	1.44876	7.14154	2.48674	1.23769	1.91521	3.22429	3022.44	1828.12	523.118	141.753	137.185	86.9882	1.39819	2.57611	0	0.617366	2.9952	0	1050.75	833.057	943.1	55.8264	58.2874	64.7877
Solyc01g014320.4	0	0	0	0	0	0	2.0862	0	0.780218	0	0	0	0	0	0	0	0	0	3.08774	0.930506	4.83279	0	0	0
Solyc01g014363.1	0	1.39909	0.815311	0	2.96234	0.792424	0	0	0	1.47974	2.11595	0	1.41929	1.31471	0.967041	1.24359	3.00567	0.846259	0	0.936174	0	1.08507	0	2.48398
Solyc01g014373.1	30.1851	39.6589	26.3484	78.1926	132.829	90.4592	182.22	169.386	149.706	224.475	302.797	178.403	24.6183	20.7811	22.7549	91.6405	108.986	95.843	205.064	187.418	206.832	306.741	305.473	195.953
Solyc01g014470.1	0.637791	1.24679	0	1.2818	0	0.719374	1.22498	0	0	1.332	0	1.29035	0.771354	0	0	1.29213	0	2.48067	1.32914	0	3.06599	1.45781	0	2.6066
Solyc01g014480.3	387.58	397.11	382.161	516.098	500.752	408.713	285.023	305.43	313.261	598.737	488.754	458.577	572.516	462.364	551.869	663.644	643.957	541.921	304.319	280.851	354.699	715.237	592.655	506.796
Solyc01g014490.4	331.181	299.383	299.619	132.516	184.37	173.038	307.449	323.983	305.163	153.554	145.59	114.79	229.618	218.087	278.681	108.111	97.8763	94.2527	250.807	286.256	230.278	86.1787	112.968	123.124
Solyc01g014530.2	2.12551	16.7409	12.2014	3.7416	0	12.6486	11.2587	7.70651	47.369	5.90337	31.6814	14.4075	0	0	0	0	0	0	0	0	0	0	0	0
Solyc01g014560.4	2.86012	5.63488	9.01795	9.94681	14.6611	1.59388	4.98708	13.3329	32.7718	14.8907	12.7508	8.72736	0.706154	0	0.956417	0	0	0	0	0	0	1.06759	0	0
Solyc01g014620.1	7.92305	8.27221	7.85721	7.73255	8.95024	20.7039	2.87585	2.17798	1.28936	0	1.88087	4.89586	2.42447	3.13571	0	5.97971	7.14549	12.4125	1.84437	1.72211	0	3.34959	1.33138	3.55745
Solyc01g014700.2	0.71159	2.80305	0	1.24539	0.984891	1.58713	0	3.83241	3.9706	1.4821	4.23656	5.78912	0.708763	3.93736	1.92867	2.48573	3.00485	7.61883	7.88287	1.87395	8.10535	12.9672	8.15283	7.44608
Solyc01g014840.3	182.432	163.412	175.401	316.462	192.416	334.698	56.8235	55.0515	57.212	37.824	73.0415	119.844	261.472	193.804	228.831	167.708	305.311	168.279	53.0326	34.0988	49.1095	29.7353	55.9841	86.7821
Solyc01g014850.4	239.521	172.573	185.92	73.9959	87.68	98.8685	186.996	246.1	144.242	94.3174	100.191	120.269	186.596	182.583	165.193	107.061	113.561	142.403	217.809	206.547	186.089	125.69	176.858	172.182
Solyc01g015020.4	1132.84	1004.21	1166.56	1007.65	1039.62	988.082	1637.34	1205.25	924.955	1108.69	895.822	947.11	1101.62	924.768	1040.62	1104.86	1252.92	1102.58	1299.64	1267.4	861.474	1209.75	1386.53	1641.77
Solyc01g015035.1	4.10841	2.69119	4.73929	12.6043	8.37841	17.6407	2.01722	2.01	0	0	0	0	4.37624	2.73196	2.06183	3.14723	3.02144	5.87514	2.22596	0.917776	1.59088	0	2.18249	0.842097
Solyc01g015080.3	5423.21	4135.54	5797.54	469.069	587.347	509.133	0.710486	2.8643	1.59425	0	0	1.45149	2461.24	2371.2	2256.34	603.426	271.309	502.274	22.9633	0	8.116	37.5561	11.1554	24.7867
Solyc01g015137.1	2.0737	0	1.59274	0	1.03149	0	1.36174	1.98666	2.2918	4.32231	8.30745	0	2.17297	0	1.01395	1.88268	0	1.68243	1.50591	6.45797	0	0	1.07291	2.51574
Solyc01g015293.1	0.677012	2.65915	3.12873	0	0	0	1.32495	0	6.68986	0	2.04704	2.74857	3.6771	5.52822	2.10363	4.42157	3.02535	0	1.45832	2.73601	6.32675	2.46391	3.34124	1.69239
Solyc01g016305.1	2.10579	0	0	0	1.00649	0.784061	0	0	0	0	0	0	0	2.66268	0	0.624399	0	1.68827	0	0	0	0	0	0
Solyc01g016380.4	0	0	1.6289	0	0	1.58313	0.705071	0.961539	3.95527	2.95593	2.1142	0	0	0	0	0	0	0.846047	0	0.93557	1.61887	0	0	0
Solyc01g016410.4	69.3235	65.4587	73.9205	79.8627	82.5183	93.9426	42.1303	45.3646	51.2074	73.6785	99.1628	74.7958	67.6366	62.0697	63.3227	88.4284	132.343	142.047	56.2206	44.8353	45.2626	81.1752	85.4727	83.7995
Solyc01g016414.1	3.58298	5.648	5.74941	6.21207	3.89614	3.99237	9.28927	2.84925	1.60337	0	2.12823	1.45788	3.52483	2.60564	3.8114	4.95887	3.0012	5.08619	6.37797	6.58269	1.6264	2.12355	2.01334	0.824521
Solyc01g016460.4	0.560102	0	0	0	0	0	0.495907	0	0.544695	2.25104	3.25585	0	0	0	0	0	1.03013	0	0	0	1.35975	0	0	0.954391
Solyc01g016470.3	556.026	709.566	569.135	744.523	709.41	521.715	420.461	664.816	665.862	283.493	349.049	442.358	717.243	884.266	773.272	789.61	588.747	672.706	438.488	516.46	570.044	526.339	382.034	356.582
Solyc01g016545.1	0	0	0	0	2.03269	0	0	0	0	2.90762	0	0	1.4388	0	0	0	1.00469	1.68598	0	0	0	0	0	0.835087
Solyc01g016665.1	0	0	0	4.94872	1.91179	0.806876	0	0	0	1.50968	0	1.47613	0	0	0.933721	0	0	0	0	0	0	0	0	0
Solyc01g016970.2	0	0	0	3.8632	0	2.7856	0.583319	1.08977	0	0	0	2.47785	1.59826	0	0	0	0	1.65282	0	0	0	0	0	0
Solyc01g017050.1	138.876	148.757	153.383	721.599	269.775	122.605	176.895	835.414	793.692	631.844	349.197	439.432	469.726	351.868	412.003	765.296	965.041	66.309	380.452	182.995	372.63	388.347	1099.28	93.2738
Solyc01g017080.2	1.39272	0	0	0	0	0.778566	0	0	1.54291	2.90238	2.08747	1.41509	0	0	0	0	1.00495	0	0	1.85255	0	0	0	0
Solyc01g017090.2	203.708	123.548	307.927	174.767	194.237	197.83	713.276	486.352	409.684	1083.83	529.232	519.039	350.11	253.221	351.448	333.343	317.927	327.156	467.59	678.637	420.174	1473.89	774.952	638.451
Solyc01g017110.2	0	0	0	1.24475	0	0	1.41852	0	0.795749	2.96859	4.24087	1.44957	0.707942	1.31036	0.961832	1.24219	0	0	0	0.937715	0	3.22943	2.03279	0
Solyc01g017440.1	0	1.34306	2.36599	2.5221	3.15096	3.06308	4.69578	13.0935	2.25803	7.1252	4.12148	6.93988	8.03342	0	3.10248	3.77881	3.02211	4.19473	11.8391	11.9193	4.76823	12.004	25.1797	9.27014
Solyc01g017600.3	1.43145	14.1017	0.820493	6.21468	1.95182	6.38096	92.0259	57.0718	48.0219	83.4671	46.7831	78.6257	0.705627	7.82694	5.72899	9.30201	1.00062	4.2375	24.666	28.1938	9.75286	40.4702	15.1322	12.3752
Solyc01g017825.1	0	0	0	0	0	0	0.68928	2.94601	0	0	0	0	0	1.3398	0	0	1.00469	0.84299	0	0	0	0	2.11068	0.835087
Solyc01g017860.3	38.8403	38.2749	37.0775	64.5219	62.9421	52.0704	40.9362	36.8686	47.5388	26.9578	49.0705	40.9789	23.9003	31.1455	35.9799	29.7125	37.9897	31.3869	37.6971	34.8607	30.9548	32.6125	35.0057	32.0973
Solyc01g018020.3	0	1.42601	2.48356	19.8137	17.2779	30.5902	0.723657	0.938788	0	4.51739	2.14139	1.47205	1.39984	1.29011	5.62754	37.6809	36.9515	29.7207	2.42815	2.83457	0	2.07532	1.98103	1.64144
Solyc01g020130.3	4.9907	4.21316	4.08895	4.97833	4.90951	5.56436	2.83859	1.91162	1.59236	8.90925	2.12101	0	7.07724	6.54906	6.72819	8.69406	10.0129	8.4686	3.1629	5.62747	1.62254	6.45233	6.09406	11.572
Solyc01g020190.2	3.35973	3.9571	7.7708	11.4029	21.5949	10.5585	1.96802	2.05549	0.736044	21.023	22.3981	35.4529	2.95798	2.7859	5.33019	29.757	37.3436	40.9345	3.60414	1.81632	6.30234	115.711	216.74	112.908
Solyc01g020220.3	4.97298	1.39909	7.33779	21.1833	15.7992	9.50909	9.18118	8.64054	9.50844	11.8379	12.6957	14.4482	6.38682	2.62941	2.90112	8.08332	6.01135	7.61633	6.28976	4.68087	1.61982	3.25522	2.04408	12.4199
Solyc01g020240.4	168.405	243.184	154.677	247.599	289.261	227.519	165.543	206.229	251.891	322.492	265.281	296.105	157.717	167.502	197.705	185.622	178.203	180.412	146.49	194.236	212.639	276.842	242.375	194.162
Solyc01g020320.3	57.5275	99.4996	67.8492	80.3779	76	80.6336	105.23	71.2812	97.3672	60.672	81.1502	133.781	67.2297	74.1908	49.4494	84.0218	85.4761	92.5915	99.0532	92.3926	120.045	83.2665	91.8239	102.182
Solyc01g020323.1	0.711683	0	0	1.24534	0.984687	1.58732	0	0	0	2.96458	0	1.44748	0	0	0	1.24281	0	0	0	0	0	0	2.03774	0.82729
Solyc01g020340.2	12.1761	12.7013	7.38897	24.8525	28.2691	27.1363	7.85486	11.4041	13.6195	17.8984	12.7652	10.1999	18.3361	9.1245	12.3975	11.7794	16.0078	5.08571	4.77964	5.64086	3.25204	10.6309	4.03017	11.5461
Solyc01g020353.1	3.5086	5.52369	2.42021	16.2644	13.0907	17.2448	0.69464	4.87463	3.89683	10.2344	23.0823	5.70555	5.73031	0	3.95116	13.1137	13.0501	7.59673	4.62562	3.7204	4.83088	6.71892	8.35627	9.99414
Solyc01g020357.1	12.2308	19.8519	11.5379	31.0172	16.4548	24.8394	7.1844	13.2305	9.67243	7.49024	12.8033	7.31971	10.5421	5.18945	6.62485	6.80843	19.9936	22.0568	13.6411	4.71155	11.4058	5.25658	4.99848	9.05189
Solyc01g020440.3	296.043	294.547	293.077	223.423	229.856	206.499	380.838	458.118	443.365	273.806	277.172	159.36	313.053	371.539	374.634	286.707	249.978	248.504	325.914	330.537	319.176	225.686	233.442	205.03
Solyc01g020495.1	63.2855	91.8202	60.7259	171.778	193.12	165.851	83.8727	85.7549	123.553	243.781	161.208	131.794	58.532	46.1647	47.3749	144.232	126.693	77.3516	46.5684	47.3789	63.8659	127.914	90.2321	156.306
Solyc01g020520.4	18.7773	65.4922	29.7649	27.2585	39.448	36.1778	26.7206	37.6219	35.6499	34.5829	32.089	29.3952	35.7374	37.4726	28.2092	29.6673	41.9569	26.3169	19.3778	28.3242	50.5997	18.7467	20.855	22.9975
Solyc01g021600.4	41.9192	28.8658	32.1489	31.3211	29.4064	38.261	0.690603	0.980246	0	0	0	2.83987	63.9582	61.5387	98.5332	18.7615	20.0896	26.1411	3.82824	6.49554	0	1.13255	4.21058	5.84174
Solyc01g021640.3	202.11	220.557	222.311	123.925	125.182	77.9473	194.849	187.292	241.274	147.278	147.558	182.15	213.11	208.153	207.993	116.22	97.909	121.386	156.503	156.685	195.823	143.911	123.256	157.739
Solyc01g021700.3	0.71267	0	0	8.71327	3.93011	5.56239	0	0	0	0	0	0	0	0	0	5.58985	0	8.46792	0	0	0	0	0	0
Solyc01g021730.2	2.13228	0	2.44692	6.2294	1.97342	5.54928	0.706695	2.87848	0.792875	0	4.23325	8.67316	2.83757	2.62811	1.93252	1.24338	4.00725	5.92437	0.786816	0	0	0	5.10595	2.48342
Solyc01g022740.3	102.025	89.8785	110.971	149.819	174.585	155.422	125.988	122.917	147.846	179.262	177.784	153.16	142.037	130.244	134.029	158.729	176.754	143.519	136.069	131.363	150.298	193.845	166.287	141.135
Solyc01g022750.3	1728.75	1213.77	1367.51	1277.06	1448.4	1557.89	932.394	1122.86	812.451	625.377	742.19	655.298	1363.59	1647.28	1579.39	1510.82	1358.26	1531	963.894	813.341	825.518	752.929	759.316	737.249
Solyc01g028800.3	20.2814	12.854	20.7218	13.6149	9.57697	12.0904	4.35057	5.62251	10.5754	1.50792	0	2.94857	27.9651	32.2034	26.1973	8.64332	8.98572	10.1926	4.05655	1.89111	4.90333	1.03397	2.96408	5.74085
Solyc01g028803.1	3.5943	5.66695	12.3532	6.20526	4.84601	6.40549	40.1871	28.3805	61.1895	61.3703	21.327	36.5668	5.62604	2.597	4.73874	11.1445	13.9977	11.8749	36.8612	43.3278	65.1509	40.0325	33.0378	29.6366
Solyc01g028807.1	1.35785	6.6677	1.56815	5.05381	7.43268	4.56712	7.31401	10.1543	16.413	58.0436	14.3572	31.7011	0.733913	5.5123	0	13.2529	4.03253	6.70039	27.0957	16.442	9.50385	61.1277	49.8658	44.7954
Solyc01g028810.3	8543.39	6181.8	7040.81	13939.9	16535.5	14215.1	15804.8	16145.5	10774.7	36021.7	29427.2	26942.8	6122.82	6192.78	6620.92	22296.5	19143.5	20661.9	12204.2	11880.9	9347.55	42039.4	44865.2	39452.4
Solyc01g028830.3	596.32	679.084	678.154	552.143	637.085	560.799	392.169	340.291	424.674	268.102	277.37	307.368	509.606	556.677	472.406	352.206	418.88	430.092	408.306	421.172	438.271	316.592	344.006	354.702
Solyc01g028860.3	8200.96	9862.01	8520.66	9633.77	9362.35	8116.67	7947.48	8415.06	7711.15	12120.2	10811.8	10464.7	9606.48	9029.54	9721.21	10305.4	10766.3	8940.87	7887.36	8286.35	9249.63	14260.6	12450	10994.2
Solyc01g028870.3	254.963	234.951	217.249	219.736	214.501	269.616	545.439	549.314	552.437	523.429	473.173	464.69	251.239	232.655	208.828	229.159	175	261.202	531.299	536.637	483.542	677.867	701.915	613.589
Solyc01g028900.3	2032.83	2223.65	2201.9	1761.95	1923.45	1864.01	2057.65	1869.91	1987.12	2119.49	2149.8	2208.2	1817.15	1890.93	1892.62	2448.16	2255.22	2281.04	1658.82	1803.34	1728.59	2303.9	2287.44	1725.11
Solyc01g028930.4	262.025	312.743	254.048	244.047	251.889	226.288	253.604	211.579	251.943	272.869	309.395	353.36	260.703	316.099	265.878	329.908	322.487	363.208	291.952	287.742	322.686	353.892	311.512	289.484
Solyc01g034020.3	935.885	928.748	991.787	1114.83	1352.12	1077.43	1069.64	1155.64	1097.49	1201.57	1228.12	1323.87	1059.38	1108.9	1099.94	957.015	958.446	1137.92	1240.15	1365.44	1263.6	1133.59	1175.77	1249.94
Solyc01g034075.1	0.69658	4.11073	0	1.254	2.03768	2.33636	0	0.983879	0	0	2.08793	0	0	1.34193	1.00043	3.75599	4.01962	1.6854	1.52416	0	1.60455	3.4241	2.11646	0.835673
Solyc01g034080.1	3.58449	2.82526	4.92983	8.69563	12.654	4.79261	0.714968	2.84775	4.01072	4.47859	8.51532	8.75111	4.93317	3.90673	3.80867	18.5929	16.0052	11.021	0.79779	4.70294	3.25343	4.24264	7.0415	5.77045
Solyc01g034150.4	105.725	157.06	124.303	94.0752	102.516	59.6323	114.523	142.484	154.507	99.4974	94.2948	85.4848	111.883	110.811	110.453	91.3815	95.8525	60.3033	81.0957	106.833	94.7863	72.4252	56.3433	57.4162
Solyc01g038236.1	3.64887	0	2.50241	0	0	2.43396	0	0	0	0	0	0	2.08513	3.83389	0.923869	2.46243	1.99388	5.10293	0	0	0	0	0	0
Solyc01g038238.1	0	2.88032	1.66876	3.70256	1.89204	0	0	0	0	0	0	0	8.33829	3.83249	4.61668	6.15525	10.9656	1.70107	0	0	0	0	0	0
Solyc01g044270.3	366.021	438.758	375.681	738.747	725.212	598.405	456.48	472.853	461.649	1249.33	1009.98	910.234	433.245	363.011	454.223	1197.43	1234.89	944.62	364.656	454.011	449.601	1476.29	1514.95	1141.24
Solyc01g044340.3	29.0316	50.3775	31.2128	78.4513	76.069	40.9003	19.1433	31.6851	30.3676	54.9144	51.0777	27.4074	78.1111	77.617	81.3852	80.2871	118.025	43.4928	18.1531	19.1226	45.8058	78.1997	68.2704	33.8882
Solyc01g044350.3	290.462	273.519	299.86	276.997	241.344	369.165	181.17	156.003	162.441	231.276	242.609	226.156	280.499	265.936	300.924	289.891	297.382	321.209	193.888	134.439	127.632	199.364	297.089	221.971
Solyc01g044360.4	4040.98	3427.33	3674.7	5326.23	5550.2	4720.52	4274	4536.07	3454.54	4822.96	4132.21	4002.03	3841.69	3656.86	3960.7	4419.65	4523.14	3644.1	4419.22	4712.26	3806.94	4921.34	4918.2	4740.41
Solyc01g044420.4	7.20938	7.10547	4.12786	22.3163	22.1905	15.2516	2.88182	0.942609	2.42488	1.50105	23.5047	8.80248	6.31518	12.9455	9.43108	14.8434	38.9727	15.2759	2.41531	6.60309	4.89282	8.36792	14.9419	11.5088
Solyc01g044490.4	516.108	442.315	523.322	505.325	509.722	519.805	485.305	371.875	384.482	580.506	464.456	527.785	463.61	454.572	455.705	626.004	556.731	639.361	470.373	487.678	352.067	652.994	583.144	527.39
Solyc01g044551.1	0	0	0	0	2.8805	0	0	0	0	0	0	0	0	0	2.81466	0	0.998726	0.849133	0.809138	0	1.63323	0	0	0
Solyc01g044556.1	0.683214	0	0	2.5224	1.05102	0.765489	2.01139	0	3.00908	0	2.06015	5.54953	1.46106	0	0	3.77917	0	0	0.739474	0.916663	0	2.40349	2.19118	4.21446
Solyc01g044558.1	0	0	0	0	3.01389	0	2.088	0.97315	0	1.46414	2.10048	0	0	1.32973	0.985297	0	0	0	2.31817	0	0	3.34681	5.20915	2.49683
Solyc01g049650.3	1237.5	1212.58	1093.33	1901.64	2178.47	1834.69	1084.72	1083.6	1196.76	1439.92	1384.91	1382.42	1438.83	1387.32	1607.19	1860.17	1827.62	1598.11	1005.26	1081.18	1001.53	1879.31	1738.34	1465.51
Solyc01g049680.3	898.714	939.786	1031.03	565.262	592.186	594.782	678.072	579.098	562.023	520.606	565.871	572.131	798.309	831.427	704.968	759.182	750.114	900.006	603.781	647.707	595.147	602.891	577.056	467.275
Solyc01g049690.4	305.23	455.038	320.186	406.307	442.131	249.298	216.108	221.964	355.355	357.314	301.621	337.985	476.939	560.606	523.689	597.987	611.154	387.675	237.034	244.067	363.985	461.955	310.431	225.759
Solyc01g049770.3	50.0216	56.7751	39.689	104.433	137.392	106.6	71.5124	64.0849	49.4331	112.633	122.38	141.455	18.7803	28.4804	16.6056	67.5756	86.9924	122.206	53.0726	45.7772	37.4099	187.865	202.578	192.716
Solyc01g049810.4	28.8398	28.4242	19.8151	28.5144	19.2937	39.3358	23.7775	15.0803	16.9759	22.5174	6.4107	19.0736	24.5575	29.7722	33.9474	29.6859	29.9786	24.6115	13.6885	14.15	13.048	13.5953	8.96392	20.5507
Solyc01g049820.2	1.42964	0	0.819611	0	0	0	0.712159	0.952698	1.59799	1.48865	0	0	0.706311	0	0	0.620419	0	1.69459	0.794056	0	0	0	1.01104	0
Solyc01g049880.3	6.19856	5.41569	1.58776	13.8412	11.4126	10.0228	13.5518	19.956	18.2467	27.278	47.6485	34.975	1.45252	2.71559	1.02041	3.76972	5.03218	5.04298	13.4766	11.0489	4.7866	14.113	20.5181	25.1983
Solyc01g049890.3	3305.21	3774.92	3314.19	4467.53	5315.1	3928.53	3051.63	2968.89	3620.34	3959.02	4407.18	4886.75	3628.53	3797.78	3780.48	4261.38	4380.53	4411.16	3417.82	3556.07	4102.26	4874.92	4567.47	3844.95
Solyc01g049910.4	22.3709	35.5643	32.2241	65.6862	61.6526	50.6145	33.9065	22.595	41.2778	61.6014	89.8032	74.8972	30.1497	37.5033	25.4217	57.4971	54.9515	44.1382	18.5469	32.0881	35.8967	66.7824	61.655	59.1593
Solyc01g049920.2	2.30987	0	0.704413	0	1.8539	1.31974	0.456167	0	0.450664	0	2.52259	0.822477	0	0	0	0	0	1.1872	0	0	0	0	1.30745	0
Solyc01g049960.4	868.36	848.741	880.925	630.634	708.635	693.818	892.719	867.546	870.152	763.127	772.029	792.738	807.926	873.483	830.526	761.228	677.342	894.393	994.454	963.974	906.856	737.819	743.76	648.496
Solyc01g050010.3	31.4041	49.2101	38.4716	64.6945	48.0309	50.9226	56.1443	41.9987	51.0303	56.4848	80.6567	69.6868	28.9927	27.4748	25.9036	36.625	48.053	60.9869	45.942	29.0916	25.9738	51.4785	52.7151	84.2661
Solyc01g050040.4	47.1324	81.5963	71.2472	69.6578	80.3075	54.9278	39.8285	55.3235	63.0379	113.031	131.647	191.75	62.9085	78.4535	50.7994	148.953	173.174	152.484	45.9832	45.9967	74.694	149.936	156.978	132.972
Solyc01g050070.4	100.402	117.812	104.566	115.795	164.302	113.547	78.638	116.79	136.713	146.824	171.658	181.036	103.426	127.218	113.66	170.231	184.277	142.237	102.588	101.229	144.321	183.391	99.7545	122.407
Solyc01g056340.4	221.194	209.492	187.828	182.077	198.881	215.63	200.291	217.02	194.694	317.541	385.299	295.701	159.655	149.747	148.34	150.757	157.811	168.965	189.213	170.968	181.255	200.559	220.12	291.443
Solyc01g056370.3	3.75463	4.88053	8.76756	3.85651	3.65211	1.41402	10.7449	1.08676	0	0	0	0	19.6334	15.1136	11.001	26.1089	31.5422	34.6882	41.2185	22.6964	31.8528	23.1353	52.3261	40.3407
Solyc01g056480.3	22.4263	30.7028	34.5283	59.3654	56.1881	68.5661	45.9386	28.3993	43.3271	83.6052	82.099	59.327	31.5356	30.2868	33.4315	83.2815	96.7695	72.0464	30.0698	34.7296	33.2799	98.7634	79.6453	81.104
Solyc01g056520.3	590.906	635.012	556.128	679.899	809.674	768.027	385.379	390.027	465.868	614.261	766.935	673.199	557.11	564.727	515.337	696.727	663.502	676.517	319.011	329.621	329.033	480.893	413.497	501.863
Solyc01g056570.3	915.88	877.349	830.516	822.032	756.221	781.025	889.618	852.734	986.622	671.814	537.102	466.106	983.063	826.473	1009.12	672.04	607.617	505.696	767.049	935.865	898.74	472.583	470.388	437.165
Solyc01g056580.4	1.43046	2.81829	4.10006	2.48646	1.95394	4.78283	2.13814	0	1.59924	1.48949	0	0	3.53	0	0	0.62029	2.00147	0	0.794793	0	0	0	0	0.825292
Solyc01g056600.2	60.642	10.1011	33.7532	19.1873	16.1687	84.3242	50.9965	31.0018	18.1415	28.2878	23.7177	15.677	25.9635	20.389	14.9455	23.7782	25.3457	36.4389	55.5002	24.8508	9.25477	23.9765	43.6456	57.9016
Solyc01g056620.4	48.4973	59.0052	56.4436	80.8887	100.101	77.1289	44.728	56.3691	74.875	66.8412	76.3734	71.0833	32.547	49.7553	34.5823	54.6418	68.0838	51.6619	41.1398	43.1514	38.947	40.8304	48.7239	65.2887
Solyc01g056690.4	216.855	253.668	243.264	123.863	126.825	115.055	347.07	337.279	340.71	255.836	188.367	188.305	244.386	243.987	229.087	151.994	114.862	115.473	317.775	328.71	349.444	294.092	211.201	205.243
Solyc01g056720.4	613.698	491.401	573.144	754.283	693.505	804.266	417.837	353.762	294.485	482.464	623.469	668.351	417.64	452.007	435.602	538.461	602.803	652.896	362.792	314.158	301.755	572.477	625.94	556.353
Solyc01g056780.3	225.373	250.929	154.924	114.27	125.195	80.6701	2110.13	2580.33	2198	1835.52	1615.25	1217.35	228.351	272.339	201.655	176.166	114.631	120.383	2305.01	1828.03	2217.4	2198.98	1567.05	1248.52
Solyc01g056790.3	11.1296	6.84099	9.60838	11.2907	9.19031	10.1116	17.8512	13.7986	13.8661	24.6439	27.1168	19.7888	5.04683	6.71949	5.01444	12.5258	6.03062	10.9516	19.7703	11.1087	12.8275	24.0576	35.0096	25.0864
Solyc01g056800.1	3.95639	1.29282	3.8222	5.09218	5.56818	4.44899	5.76024	6.29237	7.89942	16.5119	8.03565	8.02196	3.75067	4.26348	2.20665	7.64523	3.03404	5.82149	9.10393	4.49253	9.36158	22.5351	23.345	11.1261
Solyc01g056810.4	85.859	71.2635	105.068	57.3423	83.1027	71.2433	127.625	117.302	108.38	85.7254	114.17	90.9105	55.4027	40.8069	49.4201	54.1189	45.094	64.3001	122.416	118.82	123.037	109.924	109.588	112.672
Solyc01g056830.3	17.5354	14.6552	27.0508	16.7094	8.5099	19.8111	35.2563	16.2975	16.757	23.5466	21.2263	21.495	21.9728	15.0993	18.3034	7.82873	13.2256	16.5183	41.2739	36.6776	24.279	15.3873	24.2191	14.902
Solyc01g056850.3	220.766	191.238	202.952	96.5662	98.7521	120.024	559.233	636.842	494.939	78.3583	85.6976	104.597	213.351	225.592	249.172	125.979	70.8969	120.597	756.888	709.857	622.523	148.114	187.955	163.262
Solyc01g056940.4	3.48859	0	7.22518	7.5202	4.06475	7.79911	4.13622	5.89129	6.18768	1.45395	4.18051	4.25388	5.03544	12.0569	5.9856	7.50793	5.02337	7.58708	7.64036	7.41813	9.63501	5.68255	3.16547	0
Solyc01g056990.3	23.5181	15.4416	7.35758	3.73426	2.94758	4.76776	12.7667	25.8198	21.4852	1.48429	8.48174	8.6974	12.743	17.0347	14.4275	4.34766	1.00136	5.08075	7.90212	17.8166	8.11114	5.38239	3.04918	3.30694
Solyc01g057000.3	103.486	235.108	199.251	531.223	725.287	429.862	60.9748	88.9571	91.7488	1547.3	2010.76	2368.83	49.9421	80.5311	100.51	1171.53	1264.85	909.227	16.0192	17.8937	22.7998	1654.08	2217.63	1504.27
Solyc01g057020.3	127.118	112.099	124.388	113.322	98.9365	105.405	139.829	111.077	128.091	170.458	142.715	145.14	126.587	130.661	162.91	139.584	157.047	125.165	152.182	130.578	111.557	143.2	147.484	152.184
Solyc01g057090.4	188.15	382.242	211.333	502.13	565.445	360.395	170.009	209.28	316.008	624.387	574.766	538.374	268.762	321.075	284.857	560.973	497.659	486.275	194.81	194.312	225.062	593.192	453.299	376.518
Solyc01g057137.1	6.45426	4.23942	2.46562	11.1788	4.86434	9.58807	0	0	0	0	0	1.45903	13.3865	14.3196	1.90324	16.1118	24.0064	16.1086	0	2.82225	0	2.11954	0	0.824213
Solyc01g057165.1	0	1.38125	0	1.25102	1.00661	2.35203	2.7794	3.8986	3.89801	13.1614	18.8884	14.2672	0.716167	0	0	0.624414	2.00764	0.844122	3.08485	0	3.22094	6.715	20.8823	9.16033
Solyc01g057200.4	93.5496	100.7	93.9683	172.443	171.266	181.121	543.3	444.046	431.355	593.351	574.096	374.853	85.0251	95.983	65.2783	207.331	165.94	182.4	364.424	406.18	335.689	696.653	669.545	512.612
Solyc01g057210.3	651.13	979.33	652.307	338.441	326.007	280.194	985.115	1013.07	1186.07	249.219	329.107	384.45	801.209	913.771	774.986	207.174	310.772	247.817	947.897	951.88	1226.57	473.613	460.059	416.744
Solyc01g057220.3	1.444	1.42332	0.826607	0	0	0.803754	0	1.88175	0	0	0	0	3.50442	6.46269	2.82225	0	0.999025	0	0.807041	0	1.63204	0	0	0.821453
Solyc01g057260.4	8.62868	4.25146	5.7662	2.48187	11.6254	4.80528	14.3579	11.3483	9.6651	8.98341	21.3309	26.3357	2.81243	2.59625	3.78922	1.23815	0.999782	0	19.2405	13.1886	17.9188	6.31662	9.006	16.4625
Solyc01g057270.4	59.4897	47.2107	63.909	50.7173	48.7211	71.029	13.08	17.7694	33.4255	3.0205	8.58271	11.8138	39.801	45.0092	57.853	14.1912	8.98296	10.1955	9.76105	6.62417	16.3562	2.05995	2.95595	7.37519
Solyc01g057310.4	269.164	162.132	179.693	88.976	100.83	122.98	327.5	378.407	307.686	133.256	139.72	131.803	203.457	223.113	280.501	136.832	123.699	160.655	254.113	311.764	240.733	130.961	142.196	206.219
Solyc01g057320.3	54.1976	38.4655	37.225	22.2976	19.2248	23.3268	67.2175	86.4656	72.9797	22.5672	27.8215	20.5895	51.1298	50.3623	69.5122	33.9861	40.9533	21.2256	47.6835	79.3319	78.3693	29.1187	27.7778	55.0132
Solyc01g057340.3	11.876	20.6164	20.0915	35.0806	54.7649	36.6963	11.0483	21.5679	27.8909	36.393	48.1169	51.1127	18.6857	18.731	13.9362	38.1495	37.1663	44.6919	13.0141	18.5578	16.0681	38.516	30.5318	40.894
Solyc01g057440.3	5.61291	5.5228	4.83979	17.5164	20.1444	7.05372	0.694499	5.85066	14.8049	16.0802	10.4909	18.5401	5.73096	10.6558	3.9522	11.2409	11.0426	11.8167	3.083	7.4402	4.83052	14.5634	10.4482	18.3239
Solyc01g057445.1	55.0197	93.3957	66.6744	45.4777	33.9518	49.4986	71.193	50.742	82.12	67.9857	57.4499	118.594	31.5468	48.2078	35.5518	54.8965	43.3471	64.4989	92.341	61.2173	58.6215	37.849	53.142	45.6307
Solyc01g057520.4	403.005	398.095	377.1	158.285	165.991	137.323	619.883	592.271	608.111	332.545	255.486	223.194	400.522	398.274	432.308	241.784	253.475	168.252	550.683	639.994	564.518	237.404	226.271	245.728
Solyc01g057527.1	0.666442	2.61516	0	1.26971	3.28315	1.49729	0	1.03722	0	0	4.04861	2.70388	0	4.21509	2.164	3.17403	8.08138	2.50113	0	0.903952	1.5689	2.57356	2.291	1.70384
Solyc01g057530.1	0.57299	1.07344	0	0	4.42027	2.60849	0	0	0	1.17715	0	0	0.892359	0	0	0.711943	1.02927	4.27712	0	0.837777	0	0	1.43886	0.928438
Solyc01g057570.3	263.177	246.572	279.598	155.41	210.085	212.018	249.413	219.945	182.286	138.508	178.532	107.657	184.987	266.339	221.822	174.308	163.123	205.911	215.351	201.033	177.111	132.324	124.257	143.608
Solyc01g057590.3	4.02121	2.63084	0	0	0	0.752434	0	0	0	0	0	0	1.48184	2.79346	1.07102	0	0	0.834863	0	0	0	0	0	0
Solyc01g057760.4	1674.32	1388.76	1481.14	1453.83	1387.28	1277.17	2285.54	2146.52	1215.07	2060.32	1555.18	1433.45	1570.43	1564.82	1803.25	1619.84	1642.35	1316.45	1870.32	1900.85	1410.97	1902.8	2299.93	2338.4
Solyc01g057770.3	257.158	242.816	276.861	852.762	757.449	670.66	450.33	548.144	577.638	4184.8	2531.52	4275.76	438.327	443.083	424.717	1456.36	2505.98	1644.43	626.408	695.008	1062.42	1531.04	786.366	1802.56
Solyc01g057780.3	442.937	408.832	395.651	1104.95	1306.5	1217.99	900.141	861.222	703.656	1931.71	1572	1280.79	349.337	423.424	409.224	933.801	913.401	937.008	597.938	542.975	516.679	1250.63	1252.98	1526.43
Solyc01g057830.3	701.843	574.776	561.333	466.748	599.616	388.899	5101.87	4638.51	4095.06	8234.57	6309.91	5285.25	555.867	704.297	593.035	1376.7	939.96	953.259	4925.89	3904.72	4318.14	7889.3	6874.09	5660.05
Solyc01g057840.3	413.182	326.923	391.39	312.405	290.312	456.828	369.697	281.768	259.534	331.797	226.531	252.392	282.033	273.091	247.008	316.016	269.801	332.687	310.874	305.661	241.402	237.32	216.082	253.168
Solyc01g057850.4	324.046	300.191	267.728	353.207	367.937	359.953	303.753	305.94	288.17	277.982	237.351	160.089	321.107	307.757	318.194	419.159	308.723	276.717	215.336	304.851	199.072	288.979	257.519	267.848
Solyc01g057855.1	0	0	0.803464	2.50598	2.02924	0.780577	0.690258	0	0.774455	0	0	0	0	1.33832	0	2.50184	1.00454	0.84319	0.765196	0	3.21319	0	1.05335	4.17339
Solyc01g057857.1	0	1.30651	0	0	0	0	0	0	0	0	0	0	0	0	0	0	2.0205	0.833573	0.711006	0.903552	3.13665	1.28947	0	2.5566
Solyc01g057900.3	995.192	1041.49	991.253	818.517	922.88	881.59	788.371	899.179	908.161	1055.47	1103.81	949.327	964.728	949.043	997.193	864.619	830.217	817.52	877.091	887.266	957.394	779.302	872.031	777.985
Solyc01g057910.3	52.2296	78.9405	88.5869	95.7176	158.184	97.2798	74.1563	78.9837	63.9989	67.049	70.1583	206.681	79.0514	73.0783	72.6104	302.044	228.154	279.656	44.5328	46.9812	42.2555	108.725	121.132	101.494
Solyc01g058003.1	0.62229	4.8487	0.727106	5.14549	7.378	7.73768	0.592324	0	0	6.49865	3.83742	2.51025	0.7898	1.52258	0	5.23944	3.05449	0.825901	0.637925	0	0	0	1.2881	0.87949
Solyc01g058010.3	167.798	157.561	170.737	236.89	225.181	274.27	142.441	154.796	154.965	319.388	286.126	329.723	128.516	129.602	93.5386	154.681	152.924	148.486	116.535	101.82	122.26	168.853	137.723	208.915
Solyc01g058020.4	12.4278	46.1537	25.4584	80.4717	53.7379	24.7256	18.3553	16.911	41.952	86.3488	72.6323	110.805	25.373	27.0866	16.2561	21.9728	39.2386	20.1837	10.5221	16.5957	43.1326	44.3977	30.1032	36.0778
Solyc01g058030.2	0.689059	0	0	0	3.11021	0	2.71208	3.98883	0.760759	0	0	1.3997	0	0	2.03911	0	2.01275	0	4.49555	1.84196	1.59591	1.17458	4.31587	4.19882
Solyc01g058100.2	1.25831	1.22781	0.734029	0	1.20576	0	0	1.08471	0.674547	0	1.93728	1.27104	0.781173	0	1.20854	0.650674	0	0	1.94975	6.12824	3.04303	0	0	0.874615
Solyc01g058140.3	1164.31	1145.66	1155.32	1031.38	1122.23	1123.45	1278.08	1238.47	1156.05	1090.7	1169.56	1144.35	1115.26	1119.26	1101.18	1282.78	1341.12	1168.55	1148.59	1113.31	1004.73	1089.32	1134.21	1165.15
Solyc01g058160.3	9.25832	11.2221	7.35324	16.1856	22.6229	20.6478	60.2309	80.3975	58.0356	229.911	167.437	176.72	8.49979	10.4905	9.62969	20.5012	30.0443	22.8603	52.8855	42.182	35.6775	286.841	236.089	248.93
Solyc01g058170.4	2.80427	4.13868	1.61219	12.5148	17.144	10.1817	24.2821	27.3296	44.3686	186.973	138.406	108.301	3.58394	5.3322	2.96814	18.7398	13.0519	15.1904	26.9431	20.452	32.1913	160.52	131.829	93.3191
Solyc01g058190.4	323.083	245.284	258.013	158.161	183.171	196.816	683.094	663.91	409.008	832.994	684.234	681.715	173.638	198.167	183.203	274.045	216.347	251.425	628.331	480.684	367.994	808.155	891.614	766.095
Solyc01g058200.3	8.66833	0	9.41245	0	0	4.20114	29.9991	22.8762	15.1719	3.87936	0	8.73459	0	0	2.50169	1.31404	0	0	28.4604	31.2506	13.5656	3.1863	11.6872	16.7538
Solyc01g058205.1	62.209	88.4227	72.8576	170.887	143.959	128.813	63.691	70.3998	67.3958	97.8869	96.3691	108.944	87.4826	77.3982	81.5847	132.804	158.789	118.885	51.8095	73.7029	81.6721	102.702	87.1495	131.309
Solyc01g058245.1	0	0	2.39494	1.25586	1.02682	2.32623	0.683428	0	0	11.558	8.32384	2.81682	0	0	2.01789	12.54	7.03909	3.36706	0	0	0	15.0291	5.33737	8.37513
Solyc01g058250.2	38.3544	71.3369	37.4971	97.2012	63.219	87.9418	8.47238	1.92066	3.96066	0	2.11563	2.88896	105.046	101.256	125.764	24.8737	65.1254	40.6186	3.92969	1.87213	3.2393	2.17137	1.02244	1.65617
Solyc01g058260.4	674.148	1030.16	836.314	387.893	404.468	355.97	427.915	557.205	644.432	417.768	459.768	403.941	544.012	753.787	651.329	465.506	572.474	509.306	410.584	403.03	447.118	394.24	406.583	313.02
Solyc01g058270.3	91.7191	125.289	98.3889	115.229	102.951	118.984	127.102	152.37	194.452	69.1654	74.8741	61.7295	114.22	117.587	100.614	102.6	51.9467	73.857	156.635	111.408	128.947	67.6976	52.6347	73.0994
Solyc01g058280.4	536.53	604.798	563.303	502.61	543.979	512.014	433.971	510.506	553.332	484.924	563.166	683.304	462.713	595.331	461.606	549.136	583.053	537.076	531.385	416.217	438.441	578.067	488.078	421.841
Solyc01g058320.4	285.506	335.018	365.004	578.754	424.946	441.165	689.821	695.252	988.286	489.96	664.474	608.603	395.166	329.248	255.857	342.649	428.091	448.522	961.522	1071.68	1308.26	900.145	872.184	917.216
Solyc01g058390.3	766.028	1128.67	877.014	887.233	968.374	692.02	629.483	751.777	735.384	934.971	956.064	897.744	855.794	895.748	836.357	901.245	846.178	806.441	592.348	568.286	667.499	897.378	879.346	782.031
Solyc01g058450.3	691.24	514.336	632.604	605.172	587.726	782.07	660.129	735.313	531.445	727.049	728.925	604.661	581.527	547.269	584.441	627.181	600.009	644.719	566.595	561.75	446.269	625.058	738.627	870.827
Solyc01g058520.4	7.08022	2.78814	4.87771	19.9597	37.7253	35.5528	11.2484	9.6413	3.94381	50.1454	57.0005	38.8727	2.13443	5.27753	0.972683	20.5437	22.0539	31.2899	3.12787	1.86902	3.23443	20.7944	34.9572	29.0269
Solyc01g058530.4	2.68257	5.26534	6.2064	7.60594	10.8315	9.0345	6.54343	5.15014	3.67102	8.39328	14.234	10.887	0.74054	2.79144	6.41837	4.4346	8.07582	9.18493	7.18719	7.2574	9.44411	10.1155	13.5931	18.6919
Solyc01g058540.3	1.42418	0	0.816941	3.73529	0	1.58812	0.70848	0	1.58975	0	0	0	1.41677	0	1.92635	1.86383	2.00299	5.07993	0	2.81195	1.62161	1.07869	2.03569	2.48118
Solyc01g058670.3	1187.93	1283.06	1245.36	923.547	1004.44	1146.83	1158.3	1163.52	1036.27	639.329	899.426	628.913	968.226	884.577	924.501	784.511	787.505	912.732	1365.86	1584.38	1376.69	883.203	985.856	903.453
Solyc01g058720.4	533.641	518.669	691.135	72.7588	78.6001	166.485	129.116	118.241	48.5455	68.1479	58.4143	165.416	401.517	353.363	719.795	230.458	293.481	312.557	138.44	128.691	105.839	48.087	32.8747	55.1844
Solyc01g058730.4	1372.22	1510.02	1291.65	1778.44	1736.6	1476.96	1217.11	1212.22	1417.57	1340.86	1402.03	1058.8	1586.02	1508.02	1564.65	1671.09	1461.61	1317.45	1240.17	1283.27	1278.28	1475.64	1267.1	1143.11
Solyc01g059830.3	603.281	618.207	621.241	555.842	612.183	500.33	579.662	613.572	654.338	963.115	934.845	1103.62	604.624	599.586	652.651	980.899	865.732	819.325	568.503	517.476	519.835	1421.1	1169.87	818.938
Solyc01g059840.3	0	0	0	0	0	0	2.82582	1.91959	3.17042	0	4.23253	1.44515	0	0	0	0	0	0	0.786497	0	0	0	1.02164	0
Solyc01g059860.3	951.565	957.578	955.703	962.224	984.189	958.486	948.199	943.081	863.922	743.389	785.565	749.072	964.639	957.566	997.622	860.568	904.201	823.353	831.97	884.067	888.334	906.346	952.01	933.964
Solyc01g059870.4	737.973	843.163	728.411	491.939	402.719	434.265	1457.69	1468.04	1457.12	351.121	360.99	247.173	816.971	765.957	832.995	382.842	328.237	286.432	1435.12	1551.76	1578.29	383.169	343.562	293.044
Solyc01g059880.3	1321.95	1325.3	1334.1	1452.4	1478.29	1377.02	1584.91	1619.57	1514.13	753.178	736.823	781.972	1362.34	1365.68	1540.95	2606.4	2176.99	2540.87	1862.75	2092.32	1981.62	861.488	760.213	896.056
Solyc01g059900.4	7.46055	10.6572	9.40084	1.26378	0	2.28155	0.664045	0	0.745077	0	0	0	3.67229	5.5179	7.33889	1.26258	3.02478	3.3494	0	0	3.16637	0	0	0.845545
Solyc01g059920.4	76.663	111.221	79.4694	81.7337	75.8388	62.7867	109.986	154.913	168.044	97.8705	77.0865	117.756	93.0939	103.216	101.307	80.3056	92.8794	78.9711	109.255	119.048	148.632	111.048	82.2224	105.877
Solyc01g059930.3	3068.04	4130.16	3352.47	4982.01	5899.04	4254.82	1674.98	1820	2223.02	3788.86	3522.91	4340.32	3392.51	3750.99	3313.73	5386.88	5604.51	4854.68	1777.16	1940.79	2276.47	3910.78	2759.07	2215.63
Solyc01g059940.2	17.7709	32.1989	28.55	0	0.986542	0	38.8738	22.0654	31.7195	4.44173	2.11678	5.78275	11.3493	9.19736	16.4234	10.5683	4.00718	4.23179	14.1651	13.1104	16.2026	4.33395	5.10499	4.13882
Solyc01g059950.1	30.9274	31.8175	27.4685	10.0035	5.02148	5.49508	9.05056	1.94579	7.02999	5.85775	10.5039	7.14446	10.0155	18.6122	21.6687	8.11339	11.0396	7.59946	1.54596	2.79279	12.8928	3.34499	5.20721	9.15414
Solyc01g059965.1	8834.03	8046.85	6807.07	1699.73	3064.21	2031.79	5955.82	13415.4	14361.1	884.749	257.485	4203.73	9077.71	6550.52	8521.11	1225.54	1283.55	2292.1	1619.53	7135.91	7300.28	125.346	413.872	432.912
Solyc01g060010.3	2.09879	1.37653	0	2.50462	9.10644	7.03592	13.1451	1.95719	6.98614	0	0	11.3754	5.02534	0	2.97886	1.87529	5.02151	6.74809	13.811	7.42884	9.64765	0	1.05012	3.33605
Solyc01g060015.1	2.6638	0	3.08416	5.07967	5.47847	0.748122	3.89006	1.03802	8.00226	0	2.02327	5.40361	0	0	0	0.63495	2.0205	1.66715	1.42201	1.8071	7.84163	0	0	0
Solyc01g060020.4	3861.61	2051.77	1741.48	2053.21	2641.54	2942.61	14237	3672.28	4528.27	192.633	502.5	5136.98	8764.3	4466.64	8294.06	2654.78	1986.54	807.118	8904.29	3581.35	3746.83	568.107	135.732	213.476
Solyc01g060030.3	1148.48	927.856	1218.55	1829.28	2114.82	2160.35	1586.25	1231.2	1091.92	2373.92	2143.54	2536.89	921.176	915.862	977.331	1825.41	1793.57	1974.11	1577.27	1478.11	1193.91	3075.29	3305.29	2686.52
Solyc01g060040.3	283.821	314.923	307.238	392.053	419.975	397.308	369.427	374.769	291.266	633.134	570.957	441.793	294.54	262.186	260.096	383.698	353.292	335.633	296.353	314.262	261.764	471.094	488.25	582.477
Solyc01g060050.3	78.0156	64.084	92.6197	141.237	112.531	98.9056	117.029	137.281	80.2371	163.929	164.748	105.848	93.181	91.7212	81.7752	126.693	111.88	58.5787	120.348	91.5922	88.1506	158.217	157.84	201.205
Solyc01g060070.3	112.629	117.771	138.325	78.7403	94.1838	76.2454	87.8945	84.4862	105.658	29.3309	63.0864	55.8124	78.6056	86.2806	75.6473	60.5077	56.1887	84.465	55.0102	66.1478	48.3822	31.1016	46.7425	43.2442
Solyc01g060080.4	186.562	237.549	216.257	142.812	156.493	136.698	201.152	183.947	254.591	161.371	236.442	191.245	183.105	212.064	195.845	124.531	143.023	123.795	182.961	193.851	203.424	162.976	146.635	156.557
Solyc01g060090.1	56.6066	54.9985	42.6074	21.2965	25.3392	29.6791	55.9596	43.1159	55.8092	26.2124	18.8331	17.0441	49.5753	40.1224	40.7871	26.889	25.111	16.0229	65.8744	50.1159	41.7847	21.5029	22.0947	30.8738
Solyc01g060130.3	243.649	221.743	253.72	362.973	489.152	892.267	225.079	202.375	183.083	119.507	143.592	298.138	211.25	212.339	223.576	418.914	461.099	510.826	191.694	205.632	145.575	149.799	139.739	194.032
Solyc01g060140.4	1225.93	1129.36	1370.61	1122.73	1282	1318.32	1124.16	1175.54	973.354	1597.94	1204.38	1090.63	1337.74	1302.71	1379.8	1509.66	1425.81	1364.04	937.417	930.284	828.551	1530.36	1713.13	1228.73
Solyc01g060160.1	2.12805	0	4.88553	0	1.97965	4.7482	2.1144	4.8094	0.790752	8.86534	4.22759	1.44254	1.42093	0	1.93912	1.24426	4.00857	3.38399	0.784312	1.87086	0	4.357	1.02477	2.48579
Solyc01g060170.4	201.11	238.543	190.965	151.452	183.683	148.746	182.346	166.029	175.027	207.326	144.65	138.157	263.873	220.064	252.502	233.661	203.825	131.636	154.613	183.092	173.793	234.899	237.699	142.51
Solyc01g060180.4	1548.63	1886.76	1601.72	1753.12	2026.76	1538.96	1362.31	1473.56	1254.48	2991.11	2468.96	3695.56	2055.71	1901.75	2024.9	2154.47	2275.6	1880.44	1111.26	1055.63	1196.52	2691.24	2513.86	2258.51
Solyc01g060183.1	0	1.38092	0	0	1.00697	2.35156	0.69464	0.974926	0.779366	8.77231	18.8855	14.2639	2.14887	0	1.97558	1.24892	2.0077	0.844081	0.770936	1.8602	3.22059	2.23964	7.31174	5.82992
Solyc01g060210.4	9.6391	10.8277	9.52392	10.0673	2.07609	12.3322	10.8368	7.98564	11.3993	1.43523	0	5.59413	2.17929	2.7165	1.02099	4.39846	0	2.5213	2.9933	5.52346	1.59527	1.17707	2.16106	9.2407
Solyc01g060240.4	44.0582	59.2964	35.0807	30.5725	30.2055	29.5861	13.3925	12.6183	15.0268	10.9784	6.01473	27.9966	19.546	28.5093	22.1786	29.9733	28.3259	46.5447	20.9202	18.8396	26.4861	5.34341	10.5557	14.5662
Solyc01g060250.2	0.614977	1.19501	0.719792	5.15129	1.25702	0.695845	2.91289	1.08983	1.95951	1.28404	7.59122	4.95032	3.19948	1.54752	1.27049	0.660098	1.01961	2.4795	3.7491	0.864955	3.00171	3.25521	7.87687	6.19489
Solyc01g060260.4	272.437	268.159	227.821	350.905	476.926	294.663	0	1.93582	1.57086	16.1738	0	5.74009	225.363	456.689	264.052	357.73	396.167	357.486	2.33415	0	8.07394	8.82618	8.27106	19.934
Solyc01g060270.1	0.716711	0	0	3.72704	2.92136	3.19434	0	0	0	0	0	0	3.5244	3.9078	1.90518	2.47929	5.00186	4.23862	0.797453	0	0	1.06135	1.00639	1.64891
Solyc01g060280.4	290.817	327.186	271.835	199.538	309.233	276.367	257.54	273.97	286.51	380.12	346.38	306.927	303.604	300.031	358.738	278.832	259.772	308.967	281.422	300.116	300.225	252.53	255.576	210.346
Solyc01g060375.1	1.80451	4.64612	0	1.28954	0	0	0.564193	4.33883	1.89579	2.50772	7.41791	1.2031	0	0	0	0	1.02251	0	0	0	1.47862	0	0	1.79242
Solyc01g060390.1	22.0602	20.2257	15.788	16.7471	17.7162	22.888	25.5057	19.6158	14.2968	17.91	24.5856	18.4838	27.3046	26.4422	21.7748	32.4253	17.3404	23.9781	19.2481	25.0397	19.468	14.8124	13.2017	26.6014
Solyc01g060410.4	218.956	134.387	189.964	60.6274	41.12	49.2084	250.481	259.267	203.635	147.912	111.528	126.913	223.556	238.067	327.878	41.3496	30.9452	33.1315	208.829	249.745	188.042	111.412	95.6819	132.797
Solyc01g060450.3	21.9267	16.7111	20.3061	9.98316	19.887	18.9448	14.0416	18.3411	4.72621	22.1014	16.8777	15.8206	17.8004	17.17	20.4616	31.7606	30.0784	39.7385	17.9566	27.0866	17.7809	38.4033	40.1688	31.53
Solyc01g060460.2	1.44628	2.85141	3.31084	1.23845	6.72132	4.82918	2.89383	3.7561	1.62331	7.52751	0	0	0	3.87117	1.87649	3.08884	5.99237	5.09479	0.809117	0.944761	3.26643	3.11453	0.990865	6.56644
Solyc01g060470.3	2809.46	2610.53	2849.45	3050.83	2989.46	3240.59	2634.51	2536.93	2353.85	3065.24	2714.03	2278.57	2479.05	2507.24	2435.83	2990.55	2746.76	2985.28	2797.3	2882.69	2478.66	2979	2901.74	2571.4
Solyc01g060490.4	2.0801	4.09068	1.59698	0	3.07919	0.775587	2.05098	0.989545	4.60236	0	2.08132	1.40878	0.722696	0	1.0085	0	1.00555	5.0509	1.51317	8.31707	4.80272	0	1.06699	1.67483
Solyc01g065490.4	85.6252	161.645	117.844	162.995	141.21	149.551	93.0671	107.896	122.748	346.253	409.579	375.916	64.3625	90.2991	82.5446	141.547	168.193	192.268	102.138	93.8311	81.158	387.415	534.492	540.363
Solyc01g065500.3	102.346	71.5706	112.097	160.781	122.181	156.657	118.531	132.717	92.1888	122.392	145.955	118.201	113.771	96.3956	113.741	99.9356	99.8007	96.8656	145.725	159.968	145.604	134.757	218.545	211.367
Solyc01g065510.3	328.737	143.361	267.926	218.417	239.829	490.769	453.94	370.914	270.001	319.579	436.562	413.996	235.054	225.969	229.171	355.656	296.797	550.364	770.737	638.702	446.033	410.889	509.253	797.566
Solyc01g065530.3	1093.31	855.74	1259.34	1762.34	1153.55	1464.08	668.776	787.832	675.438	2797.91	2133.09	2788.63	1766.34	1708.88	1355.11	1939	3462.32	2344.41	952.073	1117.79	1026.55	1041.58	973.753	1808.95
Solyc01g065540.3	588.571	471.662	465.273	438.041	402.748	492.785	455.069	522.437	504.846	606.598	456.762	478.016	380.118	315.36	358.853	267.872	372.358	293.923	380.128	362.275	322.088	332.371	371.048	354.988
Solyc01g065550.3	84.0348	111.821	111.922	166.351	205.747	178.419	113.97	102.279	123.041	438.209	336.776	360.959	95.7058	103.974	89.2178	279.32	270.997	298.52	100.828	108.272	105.829	355.778	309.815	257.783
Solyc01g065560.4	272.329	213.61	268.76	391.501	396.271	397.226	172.651	175.835	207.478	347.406	363.727	352.821	259.929	270	266.95	391.824	381.592	384.581	179.307	190.737	171.403	336.222	386.17	336.713
Solyc01g065570.2	20.5786	15.3712	14.6611	9.97245	9.89255	5.54134	1.41029	0	3.16456	0	0	1.44308	23.4389	26.3259	26.1618	4.35434	3.00625	7.61455	2.35431	1.87122	1.61894	0	0	0
Solyc01g065580.4	907.572	725.713	824.426	482.989	378.293	504.665	782.82	829.121	669.65	255.944	256.938	183.975	770.709	712.268	790.891	305.79	305.609	343.9	594.737	717.087	573.268	227.34	230.857	211.764
Solyc01g065585.1	0.66883	0	0.773954	1.26853	0	0.75106	1.95615	1.0331	2.92644	5.58096	0	5.42807	0.742044	0	0	1.2681	0	0.834443	2.14726	8.15196	6.2874	1.27398	4.55279	0.850612
Solyc01g065620.1	0.604406	2.33797	2.83692	3.86789	2.60006	4.1093	5.68207	3.26016	1.90971	6.30249	3.72878	3.63256	5.71539	3.17615	5.30024	6.01975	7.15296	0	4.842	13.7192	13.3524	29.258	25.619	10.7236
Solyc01g065680.2	28.4357	26.5666	23.2883	23.0171	26.4837	34.9489	30.5442	40.5686	23.7796	32.3843	17.8131	27.4868	16.0123	15.987	13.7493	39.1698	47.6384	33.1352	25.7929	23.0985	10.8075	29.4671	37.471	37.994
Solyc01g065690.3	221.518	199.177	214.445	228.572	252.114	326.692	184.457	217.383	149.195	207.504	300.162	246.485	169.844	171.899	175.204	340.872	433.142	336.562	256.083	217.274	156.163	317.151	375.223	360.244
Solyc01g065700.3	597.071	626.478	513.15	142.806	141.885	133.515	644.368	517.627	747.836	19.4266	51.1268	73.0038	541.516	584.076	491.411	119.569	147.021	175.522	784.732	900.618	830.019	40.2024	62.2561	105.464
Solyc01g065710.3	44.7262	48.1237	41.8035	43.8457	43.5834	48.4237	44.215	86.2319	60.46	53.881	64.8696	73.8579	43.8275	56.1714	38.7975	40.0208	41.1821	51.442	60.5125	77.03	91.6049	78.0896	64.1797	55.9067
Solyc01g065720.4	732.101	781.44	703.421	756.47	826.481	747.178	477.342	495.302	545.343	650.737	683.27	591.985	721.515	748.055	822.873	1140.54	1029.62	761.541	414.648	450.92	500.975	620.971	513.447	603.301
Solyc01g065740.3	21.6579	45.5416	35.5411	70.6336	43.3222	56.258	10.1053	14.1148	18.6256	37.5764	21.3874	14.6918	18.2244	27.1461	19.759	30.2896	43.9579	34.8038	5.64838	2.83188	11.4238	14.5943	13.9124	16.4299
Solyc01g065750.2	7.86081	7.70225	10.6411	11.4749	10.1329	8.10775	15.8629	17.9418	19.9346	34.1794	47.9823	25.2272	12.819	12.8836	11.169	2.55453	21.2531	10.7963	27.0354	26.8547	35.7625	24.3073	31.8823	51.4989
Solyc01g065840.4	127.778	253.318	164.477	216.86	213.732	157.518	121.259	145.858	255.08	169.841	198.899	196.865	166.126	162.881	137.379	165.668	213.797	132.424	117.804	131.209	184.41	139.698	120.249	153.621
Solyc01g065980.4	1928.43	2430.23	2539.24	3763.71	3797.41	3690.5	1009.96	1136.9	1049.87	1524.94	1989.72	2039.79	2780.67	2660.77	2820.16	4025.96	4682.42	4233.45	841.202	942.995	729.106	1828.01	2669.06	2378.21
Solyc01g065983.1	0	1.30548	0	0	0	1.4952	0.647708	0	0	0	0	0	0.744908	0	1.08501	0	1.01034	0.833406	0	1.80631	0	0	0	0
Solyc01g065987.1	2.10353	0	1.61241	2.50284	1.00822	0	1.38784	0.975864	0	1.46095	0	0	1.43341	1.33283	1.97822	1.24925	2.00794	3.37576	0	0.929717	0	0	0	0
Solyc01g066040.2	2.57893	5.04724	4.49808	2.55871	0	7.26539	67.1112	40.64	18.1266	2.69247	1.97566	5.22233	3.82014	0	3.45289	1.28564	2.02775	0.828085	75.7358	67.4311	46.2583	1.41278	0	0
Solyc01g066050.3	1669.58	1365.7	1555.16	1323.94	1144.7	1160.53	1658.69	1617.17	1233.57	1387.96	1104.75	1189.06	1903.5	1786.06	2086.96	1774.9	1785.76	1495.3	1783.04	1945.18	1696.84	1472.44	1451.83	1376.55
Solyc01g066060.4	188.33	125.067	194.73	181.673	201.105	244.162	177.551	181.472	112.35	148.571	142.163	121.888	136.53	116.502	137.311	194.334	202.24	232.066	177.288	174.504	103.871	162.147	201.914	201.627
Solyc01g066100.2	0	0	1.64349	0	0	0.798877	0	0	0	5.97234	23.4195	4.37626	0	0	0	1.85918	3.00089	2.54337	0.797988	0	0	19.0846	14.0792	14.8372
Solyc01g066110.2	0	0	0	1.24447	0.981468	0.795104	0	0	0	0	12.7284	1.4506	0	0	0	0.620942	0	0.846906	0	0	0	9.67169	4.06072	5.78523
Solyc01g066160.1	3.36758	1.01869	1.33581	0	3.15217	0.639607	2.49289	2.90449	2.19475	0	0	0	0	0	0	0	1.03028	0.886355	5.52787	0.834363	1.36628	0	0	1.9021
Solyc01g066190.1	2.29843	0	0	0	0	0	0.52372	1.03222	1.74794	0	0	3.35222	0	0	0	1.41726	2.05816	0.852594	1.62514	2.51565	0	0	1.43544	0
Solyc01g066200.1	0.555904	7.78236	3.32067	0	0	0	4.34563	6.3784	3.67049	2.18839	4.68677	5.01436	0	2.01433	0	3.11525	2.05729	0	1.42587	5.8615	1.32409	2.4876	0	5.82631
Solyc01g066260.2	16.1267	11.8713	20.2041	0	3.23924	0.754181	49.2005	62.6924	50.051	9.81073	10.181	25.9079	2.21848	4.17885	4.26415	7.59753	5.04643	5.01239	33.158	39.0509	39.3896	12.5773	9.03084	16.1297
Solyc01g066270.3	0.672996	1.32121	1.55627	1.26643	1.07703	0	1.31465	1.02594	8.11301	1.40362	4.07685	4.09736	0.738644	1.39066	0	1.26565	1.00911	0.835729	2.16764	0.908958	3.1537	2.50474	3.37713	0
Solyc01g066290.2	67.5386	237.249	116.532	31.5437	53.7298	19.1121	105.728	130.227	207.975	219.053	170.818	241.029	48.9987	57.5891	42.5418	178.334	136.022	64.5692	61.237	87.0121	155.614	235.274	147.201	66.632
Solyc01g066310.4	1570.08	1774.14	1462.54	1166.46	1391.7	1073.59	1017.46	1051.08	1211.61	1060.29	1079.34	923.034	1566.8	1651.04	1529.15	1217.32	1259.59	1024.66	902.212	925.531	1028.84	1054.47	938.864	912.025
Solyc01g066340.4	1.69544	5.20164	4.69967	12.8409	23.0365	9.6585	3.5483	3.96957	3.92285	27.582	33.4973	19.3608	10.1724	11.0591	6.70924	11.7014	6.18118	10.4719	3.61155	2.50492	5.53904	17.8217	11.6215	17.8975
Solyc01g066360.3	0	0	0	0	0	0	1.44639	0	0	0	0	0	0.700172	0	0	0	0.998779	0	1.61753	1.88927	4.89905	0	0	0.820915
Solyc01g066430.3	356.969	398.869	1305.67	2135.73	598.701	1183.15	457.682	733.827	845.417	470.765	1235.09	2223.67	1497.91	1262.1	731.065	822.447	2491.75	1636.37	748.133	872.845	1118.07	786.948	1508.48	2173.61
Solyc01g066440.3	85.0538	55.8264	78.115	16.2115	12.8841	17.3978	247.119	250.338	175.358	70.8676	95.0695	87.9216	62.559	56.6698	56.3118	9.95685	8.01819	17.7631	300.791	255.266	221.672	136.433	166.246	159.152
Solyc01g066450.3	376.965	351.615	579.681	69.6637	94.0557	93.1181	65.4104	80.1486	70.1957	40.1459	23.3528	52.2818	219.161	308.665	286.708	155.173	200.21	125.369	57.8521	84.4729	53.5786	23.5762	35.4623	35.5187
Solyc01g066457.1	12.8796	1.40978	4.10154	0	0.976319	0	19.2543	16.1757	4.00038	1.4901	2.12613	45.1245	7.05771	7.82913	9.55265	9.92311	5.00331	6.77965	6.36269	11.276	6.5011	7.45999	22.2042	9.07633
Solyc01g066480.3	358.978	331.789	407.608	307.307	278.417	272.895	395.811	324.567	383.484	286.861	316.243	261.304	345.811	329.724	342.548	311.011	289.323	376.927	400.754	411.958	439.914	297.132	289.973	244.546
Solyc01g066500.1	0	0	0.81154	0	1.99191	2.36598	0.701122	0.966543	2.35989	2.94395	0	7.18359	2.13769	2.64434	0	0.622977	1.00278	0.845322	3.89729	0.933522	1.61566	1.10008	1.03181	0.830137
Solyc01g066510.3	1.4516	1.4313	4.15147	11.1313	6.68261	4.03729	12.3608	8.41246	18.7621	3.02179	0	2.95479	1.39605	0	0	3.70143	5.98813	3.39875	8.95406	11.3582	11.4516	9.25986	7.87654	10.6507
Solyc01g066520.3	704.56	670.27	903.357	689.003	828.981	744.171	464.083	419.714	374.099	862.701	710.031	1106.22	579.704	568.813	635.181	1506.48	1418.66	1176.53	379.209	382.292	388.397	744.425	826.887	649
Solyc01g066560.3	82.1323	78.8404	53.2029	129.798	144.785	186.755	25.4983	42.9206	22.8853	54.4674	49.4109	34.0305	73.9084	103.959	69.7638	102.35	118.732	70.5416	26.925	26.5215	22.9179	54.3417	34.3752	72.0449
Solyc01g066570.3	58.0054	80.7788	67.422	57.4013	88.4835	67.1018	14.0434	16.4085	21.2708	25.0507	48.5265	44.5898	33.4623	26.4126	52.6066	61.0281	50.1298	89.6248	7.02758	6.53848	8.08261	20.8423	35.0129	22.4018
Solyc01g066590.3	455.707	847.083	619.961	1222.14	1425.45	974.693	617.602	680.536	767.642	1075.9	1319.68	1468.16	609.29	785.454	622.839	915.81	999.783	889.259	695.94	743.976	917.651	1358.96	1094.96	1065.12
Solyc01g066610.4	102.533	43.0259	74.847	44.4944	35.2171	46.1017	96.2285	105.372	69.519	19.678	19.3408	17.7639	75.9715	67.988	95.7312	48.0834	38.9083	44.1984	79.2057	74.8465	62.2193	21.5064	22.5707	44.1986
Solyc01g066612.1	12.6192	6.89781	12.0914	11.2633	6.05082	14.881	39.5452	10.7366	19.4599	40.9003	14.6794	0	0	0	0	0.624659	0	0	0	0	0	0	0	0
Solyc01g066614.1	10.9862	12.1459	11.877	5.03759	4.17049	3.07561	33.7438	30.0472	41.648	21.4716	12.404	2.78913	0	0	0	0	0	0	0	0	0	0	0	0
Solyc01g066616.1	30.4421	13.3079	21.7825	6.43276	8.63376	14.749	78.0077	27.2182	25.1857	37.6294	28.7385	0	0	0	0	0	0	0	0	0	0	0	0	0
Solyc01g066620.4	10.8412	21.3732	15.7193	23.5351	19.2202	24.1344	12.2896	9.39663	17.8432	6.01882	12.842	7.35456	22.4104	16.7847	21.5995	14.8294	15.9813	20.3771	2.4252	3.778	0	4.15825	3.9672	4.92618
Solyc01g066625.1	1.45031	0	0	0	0	0	0	0	0	0	4.29007	1.47602	0	0	0	0	0.998195	3.39821	0	0	0	0	0	0
Solyc01g066640.2	106.325	94.8591	93.0122	129.097	106.716	161.651	518.408	498.936	411.877	686.634	955.058	874.116	129.461	115.642	113.85	351.132	204.989	263.761	295.394	239.169	408.705	757.564	1083.41	783.964
Solyc01g066680.3	0	2.74993	0.803914	0	0	0.781028	1840.45	1640.37	2002.16	2778.51	2134.42	3566.49	1.43697	0	2.98442	221.365	0	0	1744.91	1479.35	1742.1	2279.31	2554.56	1434.38
Solyc01g066690.3	948.301	723.302	868.181	874.732	887.025	926.193	954.789	861.484	610.953	1332.26	1039.72	1124.43	795.3	691.266	766.282	901.744	771.2	870.163	918.908	826.145	677.399	1028.85	940.376	943.693
Solyc01g066700.4	13.3265	13.8025	8.06419	0	1.00771	2.3506	3.47106	0.975485	1.55777	1.4614	6.29321	4.27711	16.4803	7.99439	10.8743	1.87368	6.02353	2.53199	6.93338	4.64936	9.65961	5.60576	2.09077	1.66605
Solyc01g066710.4	1.34993	2.65066	0	0	0	0	0.659872	0	0	0	0	0	2.21117	1.38639	3.17251	1.89672	0	0	0	0	0	0	0	0.847314
Solyc01g066720.3	1186.28	538.506	702.265	1260.27	1805.39	2031.07	520.721	442.746	334.182	979.857	993.853	2032.74	813.85	856.152	844.363	1434.16	1596.79	2252.54	582.23	520.655	401.138	1435.84	2024.39	2259.66
Solyc01g066730.4	22.9096	21.1589	25.4413	41.013	22.436	31.1148	29.9733	29.4768	33.628	32.7995	17.0152	23.3033	27.5136	16.9534	16.2244	33.4838	30.017	16.9509	39.8018	23.4982	27.6367	19.1567	33.2746	24.747
Solyc01g066740.3	396.997	421.602	388.335	140.905	152.318	188.432	992.747	1032.42	883.162	370.813	337.365	244.225	386.862	482.388	475.959	83.8415	79.8138	98.5945	944.575	1052.53	898.858	347.272	323.904	448.56
Solyc01g066760.2	15.3725	10.493	16.2434	5.07508	2.17837	6.00458	98.3671	74.4423	38.0093	1.39425	0	2.7121	11.1364	9.80525	8.61075	0	3.02955	3.33725	87.9415	53.4206	59.7076	0	2.27921	10.2104
Solyc01g066770.3	45.1715	39.5601	47.6613	59.624	66.1743	92.6697	74.3722	64.5367	60.1734	132.885	100.065	102.113	23.9583	27.3427	30.4614	50.8177	53.0158	41.5418	26.3336	40.4485	32.5366	65.7358	78.4414	71.713
Solyc01g066820.4	61.59	50.0062	55.5509	24.7512	26.8008	33.0573	46.4282	46.8338	64.2965	24.135	10.7197	20.6475	46.8288	66.9583	50.4936	26.5438	16.9719	23.7842	43.8358	34.0459	35.9635	26.8604	10.8617	20.4994
Solyc01g066830.3	219.717	215.16	225.863	308.432	323.854	309.728	239.29	241.49	200.334	332.544	333.894	320.663	244.411	233.692	223.504	322.539	317.628	317.544	196.445	194.568	194.305	327.453	314.394	243.023
Solyc01g066840.3	1735.99	3099.27	2054.77	1539.29	1312.06	939.028	1862.54	2617.29	3614.24	1179.67	1510.89	1745.88	2581.08	3349.96	2383.77	2222.17	1720.98	1797.24	2096.39	2553.18	3433.56	2014.52	1531.57	1224.63
Solyc01g066850.4	69.4688	76.2001	65.6745	39.7654	31.1982	32.7204	5.71189	0.950451	3.20418	2.98279	2.12739	5.82793	58.5388	56.0561	38.1524	22.3197	20.0101	21.1901	3.98242	10.3411	11.3817	6.38004	7.05396	9.07236
Solyc01g066860.3	428.985	462.075	562.576	206.505	272.356	254.507	260.11	201.108	174.324	134.366	115.326	156.725	541.239	663.969	490.868	312.346	275.1	445.569	457.147	545.651	402.361	291.975	293.036	280.811
Solyc01g066870.3	572.984	559.07	495.755	395.357	306.336	378.403	354.936	425.539	376.356	256.923	254.442	252.595	793.006	814.727	775.833	346.219	411.637	388.756	385.452	384.114	430.761	352.695	324.186	310.587
Solyc01g066880.3	211.129	229.023	195.526	156.794	194.28	250.494	308.172	344.855	292.374	684.824	778.641	824.08	154.231	168.887	126.778	206.14	198.24	292.192	333.133	298.325	269.397	1374.96	1850.14	1674.28
Solyc01g066890.2	0.703887	0	1.61775	0	1.00206	2.35797	0.697515	1.94237	1.56518	4.39936	10.5139	2.86198	0.714631	1.32748	0	1.24761	3.01014	0.844639	0.774711	0	0	0	0	0
Solyc01g066900.4	119.126	110.307	94.4234	83.5398	62.396	49.0486	121.165	165.521	160.442	32.4944	35.9255	37.4914	133.606	162.03	146.498	38.577	41.0904	47.3723	97.1966	114.1	132.706	23.9862	32.8142	29.0061
Solyc01g066910.3	1753.01	1108.27	1015.35	323.121	499.392	273.365	105.545	142.567	196.373	11.3647	6.16829	8.29999	3723.11	4793.33	3798.25	530.178	323.482	496.268	193.647	199.524	180.899	59.3325	9.91014	20.2537
Solyc01g066940.3	337.318	351.985	373.669	514.839	679.858	551.23	234.939	208.701	229.241	750.113	771.153	850.457	299.529	320.102	332.172	528.021	530.465	531.229	214.316	237.585	258.271	744.014	787.92	606.002
Solyc01g066970.2	99.3358	117.618	92.6956	128.795	241.254	120.497	20.671	14.179	40.4014	0	2.05415	1.38138	145.084	195.246	124.065	54.8697	103.814	55.3072	9.55158	19.2052	25.3719	4.86164	4.41528	6.75535
Solyc01g066980.3	22.647	29.6733	13.4544	46.6051	139.833	36.8898	28.3247	45.0997	29.5106	88.7003	68.1965	93.3838	31.3115	23.1677	25.6709	60.3842	76.5219	39.4687	9.67933	19.2977	31.8536	185.234	129.339	47.1106
Solyc01g067000.4	1458.57	1159.5	1600.5	1378.13	1126.85	1052.59	1075.69	1183.41	798.984	766.096	934.405	1330.93	1853.01	1610.54	1712.16	1889.07	2150.08	1629.11	1033.4	987.635	906.164	1485.69	1825.31	1455.93
Solyc01g067010.3	218.151	154.137	272.189	235.944	218.674	215.054	189.719	196.255	208.835	215.177	272.668	448.222	383.793	317.42	294.68	270.119	434.065	338.322	218.142	217.385	209.942	214.79	282.183	355.947
Solyc01g067020.4	15.1798	24.2267	12.4115	12.3863	8.64713	10.4596	141.72	118.376	78.6877	28.5934	53.5134	119.162	27.3096	29.6915	19.7165	30.893	20.9749	17.8305	50.9411	61.397	47.3546	30.1367	18.8395	12.3146
Solyc01g067030.2	23.668	28.2657	31.2339	88.1852	49.6085	50.3417	25.0387	39.8468	30.4995	68.7009	97.9547	93.3877	44.3836	40.351	36.1554	40.8978	70.0173	45.7832	23.9506	31.0464	65.0818	74.1656	87.4491	66.758
Solyc01g067040.2	1.44565	0	0.827406	2.47728	0	2.41367	3.61514	6.57674	6.48941	4.5146	6.42146	4.41324	0	0	0	1.23574	2.99643	1.69813	0.808543	5.66732	3.26578	0	6.94128	2.46295
Solyc01g067070.3	292.32	421.481	324.916	599.095	694.15	517.963	304.212	293.629	329.199	332.81	292.488	366.273	311.863	329.268	315.696	321.144	381.825	374.169	271.549	320.509	286.874	308.512	300.514	342.198
Solyc01g067080.3	178.017	96.3653	142.474	138.392	218.809	356.854	155.726	102.942	98.0315	175.801	200.788	204.805	102.32	84.2897	100.863	143.098	109.237	218.26	128.593	112.242	90.6376	196.147	239.865	236.998
Solyc01g067090.4	304.913	293.494	276.547	325.252	311.097	382.819	322.218	256.967	257.047	293.185	242.571	234.967	348.944	294.274	348.578	242.42	273.445	255.767	274.432	283.045	253.6	266.316	267.687	315.384
Solyc01g067100.4	2790.49	2373.78	2543	2757.71	2754.08	2999.87	2451.1	2214.85	1977.49	2521.09	2713.53	2510.8	2376.27	2157.54	2460.5	2637.51	2618.25	2586.91	2186.59	2120.23	1725.25	2385.81	2597.21	2577.77
Solyc01g067120.4	34.2951	24.7888	21.7338	8.76496	5.05564	10.949	6.92249	4.89033	9.32024	1.45838	6.28414	8.53541	15.0711	24.0362	15.8754	5.00006	18.0763	10.1231	11.517	11.1458	8.04141	0	0	3.33538
Solyc01g067130.4	6.52044	6.38683	5.29939	2.55266	3.40339	9.54213	3.78422	2.11956	4.95373	1.36109	0	2.64273	3.02746	1.43881	7.8856	1.91935	4.05037	3.31884	1.37653	3.57146	0	4.10434	2.38049	2.5802
Solyc01g067140.2	0	0	0	0	0	0	0	0	0	0	0	0	0	0	0	0	0	0	4.75497	5.63153	3.24719	0	1.01321	2.47805
Solyc01g067160.4	6.37959	6.97893	4.06879	8.72902	8.91852	5.53608	3.52062	3.85095	5.52995	5.90613	8.45112	8.64881	7.10851	1.31778	4.85374	8.0897	11.0249	6.767	5.48392	9.35081	3.23622	4.36489	9.2345	5.80217
Solyc01g067190.1	0.67277	0	1.55586	0	1.07759	4.53018	1.31413	1.0263	1.47451	1.40321	2.038	1.36536	0	0	1.06365	0	1.00915	0	0.722211	0.908807	0	0	0	0
Solyc01g067200.1	1.40579	4.15011	1.61579	1.25044	0	0.785011	2.78479	5.83737	3.90555	4.39331	2.10078	2.85779	0.71539	1.32944	0.984939	3.12053	3.01079	1.68877	0	1.86186	1.6116	3.34499	3.12433	4.16097
Solyc01g067210.4	14.4539	15.6725	10.7546	9.90976	26.9113	22.524	15.1799	22.5539	39.7379	25.5782	32.1035	13.2372	20.3105	15.4947	13.1491	19.7731	15.9815	7.64133	10.508	14.167	6.53103	22.8743	10.9111	25.4528
Solyc01g067230.4	0.62229	0	0	0	1.22967	0	2.3693	2.17668	1.99292	0	0	1.25513	0	0	0	0.65493	0	0	0	0	0	1.56897	0	1.75898
Solyc01g067250.3	2.07428	0	2.38969	0	3.09308	0.773661	3.40561	2.97894	3.82109	0	2.07727	4.21406	0	1.35231	1.01344	0.627518	1.00592	2.52381	3.01313	1.84542	3.19737	1.16392	2.14472	1.67695
Solyc01g067270.4	20.0204	23.9477	20.495	8.70353	9.77443	7.96924	28.4967	23.8094	31.1722	19.3575	21.2509	21.8179	27.5405	31.3405	22.9549	15.509	14.0111	13.5574	34.9537	20.6649	37.3686	20.2854	25.2642	25.5879
Solyc01g067280.3	296.686	315.888	279.433	228.102	303.587	292.961	193.272	145.135	160.653	310.469	317.198	310.34	223.694	281.617	230.517	363.245	384.785	476.355	145.238	149.716	119.815	523.131	704.294	440.687
Solyc01g067290.3	157.448	114.77	97.1883	76.9422	80.4293	76.8736	1334.99	1016.82	863.226	895.206	590.803	359.86	105.479	89.5858	108.022	128.156	101.981	100.09	1484.34	1323.46	1133.69	646.659	543.515	544.13
Solyc01g067295.1	2.78423	6.84578	3.20462	5.01717	0	2.33481	694.746	602.697	300.695	123.299	169.035	179.636	2.16187	5.3719	4.00694	6.26153	5.02505	3.37023	420.173	452.842	365.703	275.61	253.255	221.529
Solyc01g067300.3	5254.68	3499.88	5423.72	1702.3	2288.29	2456.51	9.79555	7.74711	15.7003	20.577	31.5912	38.7297	2640.25	3312.03	3084.66	3903.78	3615.88	5182.7	87.0869	43.8401	29.0607	97.1862	60.0071	128.764
Solyc01g067330.3	100.009	166.354	123.819	106.219	132.151	83.3572	14.6591	22.3212	34.4604	8.80364	0	35.7961	163.58	141.956	155.088	89.8102	120.395	88.6979	6.97876	10.251	17.7445	3.32795	2.07557	9.97703
Solyc01g067340.3	0	0	0	0	0	0	0	0.99665	1.52247	0	0	0	0.725752	0	2.03742	0	0	0	1.49961	0.921219	3.19258	0	0	0
Solyc01g067350.4	0	1.41258	1.64323	1.24225	0.973439	0.798745	0	0	0	0	0	1.45847	0.704757	1.30229	2.85667	0	2.00066	0	0.797745	0	0	0	0	0.824364
Solyc01g067360.3	168.253	227.504	236.335	155.574	238.613	182.824	488.928	519.978	500.779	448.42	443.282	561.201	142.256	142.774	121.113	150.285	176.228	173.605	374.786	387.352	379.668	432.337	465.203	513.309
Solyc01g067370.3	132.669	140.505	157.075	78.3969	90.2715	62.8224	206.631	188.19	182.435	213.915	120.933	201.667	65.796	70.6968	92.2021	101.828	115.14	149.907	158.258	149.162	204.482	179.389	273.004	336.343
Solyc01g067380.4	503.232	544.89	557.426	596.634	788.045	695.906	442.957	407.918	399.345	881.417	982.014	903.872	442.541	453.761	442.423	1167.05	1042.54	1142.85	380.752	370.452	308.05	947.792	1001.54	846.486
Solyc01g067390.4	3303.5	2351.57	2807.71	3313.99	3810.55	4037.63	3997.75	3525.18	2741.35	4191.97	4047.24	3207.8	2631.11	2344.44	2649.32	3835.1	3828	3634.46	3187.29	3110.18	2418.53	3468.79	4157.78	4188.64
Solyc01g067400.3	772.428	896.553	786.005	992.606	1008.04	859.906	684.228	749.073	710.155	763.516	660.848	636.124	895.132	897.16	992.74	950.123	975.076	867.541	787.482	821.225	851.868	932.062	751.335	668.712
Solyc01g067440.4	57.0011	55.3431	45.1395	12.5933	13.5502	8.45925	93.1543	108.146	141.636	37.2237	31.0136	32.0807	52.4008	50.3863	35.8938	7.54629	8.05419	10.919	72.3023	125.943	154.545	36.7395	18.453	15.9788
Solyc01g067460.3	1.70912	0	1.35109	0	5.99062	0.648682	2.57663	3.04145	9.14868	25.6611	13.6569	25.2355	1.80924	0	0	5.75281	2.05958	1.72299	2.11647	0.836538	2.80397	23.6021	14.4543	11.2059
Solyc01g067480.4	102.052	105.601	97.743	55.7126	39.3132	38.6633	236.856	207.296	254.355	70.8193	70.6975	54.5046	128.717	113.448	121.79	33.9659	32.9525	23.7794	230.931	202.269	266.321	87.0182	68.2651	63.9944
Solyc01g067490.4	320.189	324.887	354.937	279.94	318.074	272.728	340.514	326.986	361.75	368.667	344.603	325.085	349.451	324.06	345.568	270.015	244.712	208.867	324.998	312.636	315.138	309.759	280.66	229.062
Solyc01g067500.3	873.717	836.322	846.29	895.602	942.89	962.079	868.116	905.942	890.424	1635.47	1523.82	1328.1	871.967	965.863	919.534	892.888	745.142	773.469	918.2	984.123	924.13	1356.94	1396.68	1055.89
Solyc01g067510.3	42.582	41.2598	61.1493	39.6579	38.5256	53.0302	77.2039	60.2444	63.141	112.698	106.917	58.7502	50.4785	80.1694	60.2467	35.2386	25.9765	45.8368	215.347	220.855	166.439	174.209	152.117	267.023
Solyc01g067530.3	136.044	152.663	130.855	154.768	211.971	124.024	1170.21	1130.55	705.183	1129.89	807.563	589.122	172.114	168.918	164	274.217	249.649	224.198	1040.08	926.191	727.009	1344.23	1389.51	1143.8
Solyc01g067540.2	24.768	9.75316	30.0655	14.9723	5.96152	11.0558	4.91776	3.85901	5.51751	2.94825	0	0	17.7939	15.8412	20.4445	8.09446	11.0279	4.22792	14.8451	7.47407	3.23364	0	2.05818	0
Solyc01g067550.3	590.005	480.397	516.435	317.057	303.481	395.948	670.527	651.788	564.002	248.377	338.265	284.009	489.368	496.868	493.624	171.13	169.788	240.298	816.228	711.359	578.124	246.125	259.664	350.506
Solyc01g067560.3	523.109	488.6	487.802	618.177	773.948	711.194	460.899	505.04	414.158	809.127	758.148	680.322	461.725	467.375	481.235	685.114	757.348	656.075	346.53	410.999	343.706	557.296	685.038	679.655
Solyc01g067570.3	141.478	162.758	139.066	189.945	222.286	212.002	139.754	129.761	125.435	239.269	242.972	286.396	77.4158	92.2875	80.6912	246.506	250.002	314.627	115.211	80.0225	109.079	252.388	283.802	365.693
Solyc01g067580.4	189.145	152.042	181.373	192.077	233.099	241.875	155.483	154.156	146.028	122.479	128.826	146.936	154.326	164.829	137.02	163.074	173.408	221.591	147.921	155.174	174.705	139.894	185.917	135.976
Solyc01g067590.3	652.05	608.558	714.11	569.755	615.808	536.685	556.082	635.049	503.806	675.748	644.327	659.11	714.916	694.478	699.392	588.189	609.263	595.204	587.095	644.217	584.601	656.671	669.226	576.303
Solyc01g067600.3	1178.76	1345.06	1084.48	2061.41	2272.99	1936.98	920.882	972.204	932.283	2409.59	1962.25	1616.68	1103.12	999.895	1176.69	1832.64	1951.68	1234.55	783.01	888.561	832.466	1757.65	1884.01	2058.2
Solyc01g067620.3	202.077	333.226	336.746	382.666	511.382	427.177	37.1562	86.4292	86.58	14.9222	8.51283	20.4099	193.869	234.512	198.199	223.15	235.095	226.335	23.1195	28.2113	30.9013	12.7419	13.0871	20.6132
Solyc01g067630.3	176.396	145.535	175.042	129.182	174.175	108.654	459.147	485.882	438.102	746.592	611.064	478.504	137.401	192.687	168.47	218.139	152.043	161.082	464.48	448.712	458.781	639.227	597.291	488.786
Solyc01g067640.3	615.934	508.028	545.041	513.794	462.17	516.316	823.563	734.446	607.038	278.757	276.363	287.254	540.051	591.737	632.369	508.253	488.296	520.6	1032.3	982.046	764.651	349.109	373.974	409.4
Solyc01g067650.2	0	1.25931	0.748492	0	0	0	1.85967	2.14188	4.1729	1.3438	3.94572	0	0	0	0	0	0	0	2.0227	0.886319	1.54047	0	0	0
Solyc01g067660.3	1762.03	2437.94	2082.37	1537.22	1967.22	1675.71	2366.08	2635.79	3003.29	3981.41	4272.07	2400.5	1621.26	1978.04	2049.18	4376.56	3866.49	3425.05	1674.16	2057.11	2109.58	4888.16	5203.09	2552.59
Solyc01g067680.3	525.857	574.463	531.921	777.196	780.804	693.084	497.492	457.788	637.419	1243.54	1015.35	824.978	516.218	516.221	551.195	722.228	765.385	712.098	531.046	553.874	597.077	1147.96	929.478	652.532
Solyc01g067690.4	12.2797	17.425	7.87379	6.30874	6.32115	5.3514	10.0374	9.0856	10.5114	2.84484	0	2.77045	8.77589	10.9694	10.376	5.67139	5.03786	4.19281	2.21339	11.9069	14.2911	2.41307	2.19703	3.37377
Solyc01g067700.3	37.2603	26.8259	36.1369	9.93956	6.81901	8.78266	39.2969	33.2442	47.2949	11.9372	10.6407	13.1199	28.9052	33.8759	40.0246	16.7366	7.00289	5.08612	50.2207	35.7333	37.4059	4.24786	7.04757	13.1928
Solyc01g067710.3	931.431	841.195	897.263	1115.83	1207.86	1158.23	634.499	597.196	727.275	1805.15	1475.25	1311.37	835.113	824.532	914.739	1863.78	1669.86	1767.05	648.136	694.411	618.997	1479.29	1490.18	1351.84
Solyc01g067720.4	647.167	539.312	580.202	489.113	553.152	512.875	409.313	381.631	332.954	480.105	554.203	461.814	581.957	578.327	590.314	504.131	486.99	556.337	408.141	338.946	363.08	563.696	614.572	579.793
Solyc01g067730.3	3646.84	3905.39	3760.57	3815.28	4157.67	3577.76	4749.07	5515.71	4849.81	2638.42	3079.12	3914.89	4145.68	4452.91	3645.09	4967.45	4418.24	5005.56	5625.56	5036.94	5409.1	3039.63	2620.83	2623.73
Solyc01g067740.3	4521.46	4916.02	4735.58	2496.93	2647.04	2151.75	3784.81	3914.16	3347.21	5897.21	7003.5	9505.62	2743.55	4219.22	3069.36	6393.91	4944.57	5073.01	2173.73	2488.5	2107.87	6167.07	6876.81	6078.88
Solyc01g067750.3	1710.57	1586.44	1600.49	974.736	1248.68	997.837	1317.02	1275.55	1174.92	1532.27	1252.36	1319.85	1699.96	1743.72	1817.12	1463.61	1246.47	1335.63	1514.93	1388.64	1451.78	1129.11	1140.92	1200.15
Solyc01g067780.1	6.51948	1.42833	0.828923	9.90146	43.0915	12.0912	2.1755	0.937002	2.44071	1.50803	2.14354	1.47439	2.79635	0	1.87101	9.87782	6.98879	11.0421	4.05702	0	0	5.16897	2.96371	1.64019
Solyc01g067790.3	237.463	148.939	186.07	101.399	83.94	97.7477	228.477	212.04	240.003	40.8152	32.2057	42.8682	175.829	184.991	173.275	88.1994	85.821	76.479	147.463	173.259	160.361	22.6059	32.4609	36.0388
Solyc01g067800.3	303.365	407.639	311.935	502.203	490.502	418.034	219.591	249.946	272.211	286.562	316.141	227.28	224.626	256.455	225.592	170.731	173.894	224.026	252.599	276.317	267.413	250.297	221.33	240.923
Solyc01g067820.3	132.403	158.528	140.979	113.911	140.34	197.242	83.1724	98.6711	115.091	39.4117	100.609	75.4685	129.092	150.749	124.819	143.707	118.484	159.474	112.262	107.796	136.765	97.8431	98.4734	85.8493
Solyc01g067830.3	419.395	266.911	320.113	523.547	599.45	825.689	333.553	262.461	193.84	929.75	968.381	865.887	243.615	222.445	196.684	986.554	875.815	1245.41	296.662	212.388	176.467	1066.37	1598.53	1579
Solyc01g067840.2	2.68081	5.26168	3.10132	0	0	0.752434	2.61511	2.06156	2.93428	0	0	0	4.44551	8.38039	0	1.26731	0	0.834863	5.02597	5.44086	11.0145	0	0	0.849856
Solyc01g067850.2	75.4769	46.2818	35.1266	6.22561	3.93557	15.8803	0	0	0	0	0	0	267.073	254.445	303.432	18.0174	11.0166	19.4728	2.3673	0	1.62156	1.07886	1.01796	1.65417
Solyc01g067860.3	1316.97	1031.68	651.184	464.941	382.869	535.757	4.99015	6.66268	39.1904	58.0996	34.0123	30.5602	3472.36	2196.65	3146.08	849.744	1122.79	803.35	64.396	96.7729	99.1302	130.099	100.973	107.279
Solyc01g067870.3	650.135	1309.19	985.745	379.044	526.661	300.807	0	0	0	8.94635	0	0	579.849	899.723	904.569	1212.19	1156.63	1411.2	13.5352	1.87997	6.50311	6.38371	43.349	75.8865
Solyc01g067890.4	2737.95	3220.06	3055.04	3189.3	4644.92	2818.49	8210.15	8036.74	6219.64	3692.3	3713.05	3099.75	2008.9	2190.54	2265.11	7480.7	7368.93	5911.97	9366.35	8407.97	8526.23	5481.88	5752.75	5002.93
Solyc01g067895.1	3.33584	2.61827	3.86144	7.61613	8.7391	10.4912	2.59971	3.10791	1.45846	9.74302	2.02591	8.12113	0.743425	2.80679	1.07983	8.88413	9.09038	6.67159	0	2.71347	1.56981	6.41398	5.71631	3.40599
Solyc01g067900.3	347.216	517.085	390.879	507.354	426.487	329.497	913.053	961.755	1097.25	537.022	553.249	630.012	564.315	632.83	609.555	457.159	367.204	337.897	1516.72	1596.36	1816.39	521.379	447.286	357.51
Solyc01g067930.4	571.946	669.414	584.885	1257.25	1079.9	883.25	511.033	456.728	697.635	891.028	900.349	1116.94	1087.61	954.788	1034.48	1457.81	1803.66	1099.5	669.879	780.59	1006.82	856.472	758.793	878.862
Solyc01g067940.2	538.035	335.004	515.942	709.535	536.066	822.535	516.857	468.828	301.795	460.697	488.066	650.131	646.853	499.417	547.462	703.171	1012.28	930.471	699.64	774.265	587.385	496.452	576.6	773.33
Solyc01g068000.4	287.116	285.071	318.164	456.545	406.415	387.877	217.741	223.922	199.946	615.806	452.437	509.548	300.758	271.097	317.895	547.114	665.765	608.278	248.822	228.06	272.132	572.711	529.671	427.046
Solyc01g068020.4	157.268	122.527	149.995	181.545	226.847	194.411	262.803	292.462	231.723	287.323	233.725	391.176	121.481	124.085	106.207	165.649	159.132	171.155	370.057	275.186	352.528	257.449	339.684	331.853
Solyc01g068030.3	156.254	129.936	176.624	88.2044	96.3943	99.0308	574.685	511.768	449.085	341.802	395.912	313.519	123.347	123.738	127.632	119.623	107.038	98.3373	565.458	434.509	406.643	222.845	261.629	263.817
Solyc01g068045.1	3715	4657.01	3704.91	3384	2660.33	1940	3699.01	4884.29	5204.72	1483.37	1752.17	1753.8	5255.47	5903.62	5355.42	3598.21	3220.12	2727.56	4025.99	4071.23	5347.72	2092.23	1545.17	1512.2
Solyc01g068050.3	74.8313	110.615	79.9478	89.3265	73.5509	68.9155	109.218	123.783	169.291	142.329	209.134	183.012	79.4105	120.642	88.9468	100.885	70.976	89.9254	126	120.622	158.059	191.291	154.925	163.749
Solyc01g068060.4	179.774	490.71	224.529	431.334	641.546	236.817	167.912	238.005	503.413	901.744	929.327	1080.42	243.378	433.302	233.973	637.2	724.504	463.517	186.802	207.56	373.918	1037.79	709.672	445.349
Solyc01g068070.4	160.743	150.626	136.413	174.256	187.442	170.69	135.636	155.684	158.715	211.962	189.138	183.603	160.279	147.486	135.646	123.28	159.617	109.65	107.824	113.704	109.713	146.37	135.372	184.958
Solyc01g068075.1	38.2578	58.8325	27.2238	23.8359	37.7824	21.0009	26.7767	22.6691	42.3685	5.79857	6.25773	21.2023	31.7229	48.3803	20.0578	13.1521	22.1123	20.2183	28.1346	41.6577	40.086	14.8928	8.48718	11.707
Solyc01g068080.4	164.972	173.849	152.892	168.913	270.38	261.316	88.7185	69.2504	81.8763	65.7191	72.4052	56.9129	199.361	205.642	183.606	114.634	147.034	141.591	87.8306	84.6755	89.4909	94.2771	86.4316	81.5898
Solyc01g068100.4	3384.22	3293.36	3212.93	3867.62	3749	3692.67	3082.67	3223.41	2876.2	4592.16	3957.71	3746.85	3506.07	3095.14	3498.36	5026.84	4936.44	3912.51	2810.39	3068.9	2816.48	3838.42	4263.17	4307.68
Solyc01g068130.4	141.473	115.255	146.275	220.589	197.412	163.926	150.821	149.651	190.259	88.6649	68.4315	67.5699	232.042	215.917	237.18	238.006	194.82	162.978	140.362	170.841	159.92	98.0332	74.554	112.555
Solyc01g068140.4	270.926	202.527	236.297	173.766	128.967	195.314	83.927	76.657	51.5062	28.4313	29.8517	32.1684	223.689	290.959	204.822	188.24	149.983	210.343	136.959	148.798	135.169	33.7375	33.0557	55.9889
Solyc01g068150.3	167.054	137.979	164.996	133.491	124.142	162.719	217.87	212.17	156.126	122.386	137.202	130.984	135.204	118.773	108.011	79.6914	86.2139	118.389	188.384	162.585	132.597	109.509	160.457	128.562
Solyc01g068160.4	620.053	482.157	612.777	579.486	576.6	608.755	503.886	561.17	430.485	656.732	586.864	552.205	573.79	517.161	609.319	738.086	739.984	695.504	435.677	435.65	375.729	802.518	759.304	635.136
Solyc01g068170.3	250.904	240.182	285.665	285.145	272.045	313.078	215.436	226.207	198.05	307.735	326.944	312.51	288.378	279.603	324.391	326.546	314.776	331.83	234.311	246.21	249.542	395.317	414.338	346.897
Solyc01g068180.3	102.846	82.8285	106.916	131.202	144.633	162.805	110.926	112.463	115.501	176.411	160.748	173.949	83.2021	99.1961	98.2553	133.359	156.754	123.158	105.454	101.169	138.922	205.807	164.038	202.58
Solyc01g068190.3	34.9196	48.0905	40.9766	87.7093	80.1551	74.9354	127.008	136.318	138.627	269.234	274.004	237.037	28.7533	50.8561	44.8169	65.6733	63.2857	53.9642	107.893	95.558	107.642	291.349	282.297	208.67
Solyc01g068200.4	854.092	693.128	836.497	682.778	776.843	768.361	583.988	589.017	592.826	721.507	686.56	664.11	846.696	828.553	881.546	717.664	649.372	693.537	638.326	698.551	638.116	672.286	646.864	604.602
Solyc01g068210.3	821.034	895.073	770.564	817.021	873.065	883.873	765.963	818.526	701.621	688.826	754.271	604.179	700.067	775.819	708.792	592.167	589.113	586.877	698.034	722.241	635.671	559.984	604.145	629.173
Solyc01g068240.3	663.228	513.345	558.784	476.774	478.049	568.316	515.218	568.931	445.7	310.183	310.494	326.784	573.949	494.133	589.989	399.67	388.493	413.539	527.688	525.332	501.435	425.478	459.629	412.831
Solyc01g068250.2	178.384	146.805	215.142	146.619	180.274	146.884	50.7149	39.9031	43.2751	19.3941	21.2785	23.3195	148.779	179.841	159.2	164.279	128.057	171.226	85.2677	82.7422	73.1786	25.4999	38.2716	51.1271
Solyc01g068260.4	185.156	246.291	202.663	436.528	506.594	388.528	178.97	208.334	288.937	448.916	495.929	394.635	214.224	213.279	240.396	589.667	625.709	605.021	141.733	181.769	186.533	544.752	546.043	580.75
Solyc01g068270.3	729.678	640.096	752.855	938.061	736.993	780.491	606.489	661.273	561.595	1493.39	1299.24	991.104	785.59	708.194	727.451	693.219	625.96	632.832	590.995	559.873	583.595	1447.27	1460.34	1296.37
Solyc01g068280.3	459.847	369.628	439.561	317.756	305.059	407.279	601.331	599.413	545.589	169.368	262.003	235.127	339.001	396.803	420.813	276.278	264.429	285.54	474.453	515.14	453.341	265.893	338.164	384.068
Solyc01g068290.4	210.032	181.361	193.937	242.602	246.174	284.499	416.137	381.45	325.344	477.957	492.952	446.652	202.067	188.091	204.006	287.712	221.653	268.399	382.863	330.924	330.14	464.39	515.856	538.853
Solyc01g068320.3	0.721712	1.42272	0	1.23932	0	0.803472	2.16453	2.82403	2.42842	0	0	1.46872	0	2.58617	0	0	0	1.69765	0	2.83144	0	2.08645	0	0.821618
Solyc01g068330.4	660.197	693.052	640.159	1038.26	1154.08	1030.55	727.765	673.346	620.301	1615.77	1365.82	1233.14	656.925	664.328	630.077	1370.32	1242.91	1249.55	590.303	589.227	536.219	1540.81	1463.98	1341.38
Solyc01g068340.3	36.72	25.5443	32.9864	23.5669	23.2028	29.6666	43.8698	45.3189	34.695	14.9915	10.6747	7.32545	30.2029	31.1119	57.657	25.9886	11.9945	16.1207	33.7427	36.7642	29.3394	6.29616	10.9822	13.9841
Solyc01g068350.3	11.3693	16.793	9.78556	6.22992	2.96131	7.92578	9.18391	6.71858	6.34084	2.96012	2.11627	7.22574	10.6429	9.20083	5.80006	4.35222	1.00185	5.92407	10.2245	1.87256	6.47995	1.08447	1.02164	5.79535
Solyc01g068360.4	97.7414	77.0869	117.655	18.5687	16.2923	29.8114	68.1171	46.8806	47.1536	15.0727	14.9996	22.1039	62.2441	48.9724	57.1162	12.9672	15.976	23.7808	46.2107	40.6495	37.5845	14.4916	15.8207	27.0702
Solyc01g068370.4	41.2001	48.9625	42.3921	118.382	124.44	87.1581	29.6578	30.7262	32.4823	109.489	107.905	80.9004	36.1951	44.7053	36.7546	154.833	141.269	114.242	24.3685	31.8281	35.6341	143.27	169.691	127.518
Solyc01g068380.3	130.639	239.033	209.072	87.9897	107.864	98.0293	93.8048	112.952	110.908	87.1572	132.581	96.9423	107.263	142.229	91.3046	111.278	148.864	105.256	75.0138	62.2939	83.2214	93.8751	90.468	92.8397
Solyc01g068390.3	1304.9	944.026	1224.87	1498.12	1675.16	1610.8	1052.67	1064.54	863.949	2113.96	1615.49	1582.74	1294.07	1104.87	1304.91	2492.89	2360.61	2001.64	924.574	938.65	812.834	2290.68	2430.58	1806.27
Solyc01g068400.3	1149.33	1063.22	1184.21	1463.83	1520.72	1763.55	1108.53	840.465	1011.51	1105.23	1221.2	1404.88	949.853	994.903	868.381	1157.16	1227.72	1571.65	1105.39	1270.47	999.955	1121.16	1132.43	1193.51
Solyc01g068410.4	135.429	31.0622	26.2818	93.1828	206.513	63.0764	5.00155	2.84944	2.40488	0	0	0	117.029	82.0823	86.7174	41.5313	112.046	45.7752	21.5238	17.8668	26.0217	2.12383	0	2.47363
Solyc01g068420.4	55.6232	23.8802	39.2614	7.46693	7.85243	7.15559	0	0	0	0	0	0	65.0995	39.2851	51.8833	14.9029	7.00876	14.3973	0	0.93802	1.62271	1.07478	1.01528	0.826483
Solyc01g068450.4	123.073	122.548	114.527	101.079	125.288	97.0919	104.61	75.2951	97.6751	111.981	132.911	151.015	121.043	142.643	112.051	77.2219	85.2221	109.07	76.5105	103.676	109.918	115.21	110.207	80.4845
Solyc01g068460.4	3862.08	3343.2	3717.31	3240.72	2870.75	3389.1	1088	961.507	894.92	765.061	1007.9	624.097	2446.25	2260.22	2322.14	1528.83	1705.05	1510.4	684.753	830.502	585.325	785.448	1057.82	926.396
Solyc01g068470.4	35.1752	52.342	41.9515	11.1749	26.2258	16.7939	190.529	192.375	154.293	258.603	210.943	178.188	47.1686	45.514	36.0996	48.3176	37.0031	36.4633	159.106	134.597	138.357	250.538	232.829	206.775
Solyc01g068480.4	1875.7	1401.17	1595.5	2199.25	2307.62	2573.28	2278.87	2161.8	1821.27	3227.09	2483.59	2070.03	1765.57	1525.01	1746.43	2689.24	2470.72	2110.81	1956.2	2142.18	1741.23	2508.5	2802.08	2726.74
Solyc01g068490.4	51.4185	49.9779	61.3271	28.4693	26.8231	39.4892	56.5433	45.9276	43.1043	13.5689	6.42954	19.1621	36.3598	51.5353	59.898	15.4356	22.9643	13.5897	22.7099	18.9093	24.5146	9.30991	3.95335	6.56158
Solyc01g068500.4	13.7432	19.9654	28.1483	39.6267	30.7136	25.7614	34.0145	32.8553	34.9135	27.1058	36.4049	22.0821	7.69877	14.1904	11.254	14.2073	23.9683	8.4917	25.9026	31.1812	21.2343	33.2006	26.7414	42.6763
Solyc01g068510.1	6.6518	0	2.3108	1.27031	7.68426	7.4735	0	0	0.72638	1.38776	0	2.69856	2.98044	2.8158	6.51441	6.98714	11.1139	16.6668	0	0.902969	1.5674	1.29362	2.29872	2.55786
Solyc01g068520.1	1.1988	0	0	1.26709	0	1.37087	0	0	0	0	0	0	0	0	0	6.10494	4.12361	1.31767	0	0	0	0	0	0
Solyc01g068530.3	2071.71	3038.32	2311.29	3469.35	3451.53	1986.32	2161.8	3166.95	4011.21	2426.81	2631.4	3016.02	4106.96	4319.13	4167.09	3767.21	2915.03	2577.51	2437.95	3100.24	4369.76	4585.77	3026.61	2238.28
Solyc01g068540.3	95.2147	45.5008	78.465	74.3734	62.6595	125.282	101.658	90.43	62.2838	58.5712	64.1264	49.9085	78.5563	76.3354	79.1492	115.632	86.9305	103.547	82.9979	77.3716	53.8342	69.9891	88.5728	100.264
Solyc01g068550.2	9.95137	0	2.44707	4.9834	4.93299	3.17122	0	0	0	0	0	0	2.83741	5.25583	8.69527	3.73004	12.0216	2.53905	0	1.87288	1.62024	0	1.02106	0.827778
Solyc01g068560.3	463.112	365.091	368.462	142.062	134.332	163.213	946.131	677.96	532.339	230.798	245.42	280.24	394.62	408.954	349.213	192.147	212.408	207.326	811.924	728.273	772.586	201.919	207.542	274.091
Solyc01g068580.4	401.505	324.326	333.929	267.235	268.392	310.263	416.591	359.57	328.932	302.556	316.841	310.122	292.844	343.096	320.846	241.856	233.145	289.843	351.666	353.355	341.344	251.367	293.586	256.584
Solyc01g068590.4	1352.56	1267.83	1238.3	1221.12	1402.02	1313.49	1191.92	1210.38	1046.06	1621.16	1338.81	1270.12	1311.03	1245.59	1424.82	1191.61	1131.33	1116.01	1062.33	1177.65	1062.64	1562.81	1633.92	1614.89
Solyc01g068620.4	79.8444	77.2342	71.1425	99.5695	92.3113	81.0746	236.285	243.757	243.604	375.642	375.397	288.559	70.7771	81.2156	61.5238	134.762	103.134	113.477	250.625	166.941	253.105	387.223	300.685	263.688
Solyc01g068630.3	284.413	539.17	477.508	354.73	542.181	402.153	127.702	192.165	60.4935	19.2996	38.173	66.6941	181.205	229.265	250.951	624.775	494.654	681.695	40.314	37.5125	45.4267	37.6575	29.465	52.0792
Solyc01g068640.3	204.79	243.975	222.785	159.72	126.607	138.52	183.932	214.851	177.108	149.145	147.803	139.917	198.701	188.259	220.229	159.96	131.815	133.33	172.537	193.744	214.018	154.426	118.761	131.283
Solyc01g073650.3	1825.97	2636.51	2044.25	1601.07	1602.82	1179.89	1918.44	2220.39	2533.39	1612.25	1633.69	1915.72	2647.86	2941.35	2605.92	2123.3	2220.81	2028.82	2373.27	2549.54	3201.87	2385.84	2113.02	1682.67
Solyc01g073660.3	83.8082	149.555	121.58	69.3755	50.9624	73.1845	503.627	473.804	504.228	324.902	406.566	404.349	98.7734	100.747	93.0287	46.3483	43.9516	27.1677	450.013	434.391	538.738	301.74	339.408	344.074
Solyc01g073670.3	322.665	387.556	390.172	62.011	14.4943	20.8528	10.7925	16.0439	12.1083	7.4981	4.27082	11.7247	533.685	710.145	416.601	43.309	42.9777	39.8798	40.995	56.5698	26.0833	14.6792	25.9433	39.478
Solyc01g073680.4	394.975	420.69	427.827	181.113	201.765	194.487	126.594	217.966	174.206	55.8361	107.389	57.3601	350.349	446.418	324.089	175.167	158.484	211.25	154.664	185.593	151.74	91.7318	119.04	89.7319
Solyc01g073690.2	1976.38	1456.71	1708	974.083	1041.97	1064.43	1669.14	1424.75	1258.51	1230.94	1137.08	1249.71	1802.46	1678.32	1919.93	1243.12	1117.91	1464.34	1657.83	1549.29	1280.3	1137.34	1128.26	951.705
Solyc01g073700.3	473.168	294.787	528.046	214.677	106.556	181.809	271.387	243.024	141.767	43.4224	44.7967	70.2329	313.571	331	251.957	156.623	196.955	211.216	177.993	158.268	97.7416	56.8409	80.0448	120.173
Solyc01g073710.2	505.336	459.335	536.607	170.511	165.905	246.232	162.473	143.535	127.45	52.2908	41.7764	79.3228	319.63	367.45	325.786	200.278	230.103	299.2	146.463	160.33	93.0925	92.2996	109.933	97.7458
Solyc01g073720.2	142.929	427.567	290.692	202.536	64.4344	106.66	3.95317	1.02383	6.65342	9.84277	18.3692	108.1	313.511	302.607	152.592	230.846	360.182	280.09	10.1433	8.18869	7.89163	16.2001	19.0755	14.4114
Solyc01g073730.4	525.734	506.71	534.077	266.91	300.877	289.621	237.245	244.346	209.882	189.932	130.017	160.744	545.4	488.697	531.549	293.569	275.999	281.557	269.656	248.55	200.256	202.719	188.51	177.075
Solyc01g073740.4	1742.88	2019.3	1778.41	1142.83	1100.71	848.137	1040.51	1234.79	1486.92	787.03	666.957	999.737	2303.91	2437.31	2245.96	1428.96	1346.9	1234.09	1288.68	1257.82	1670.56	652.729	570.155	521.021
Solyc01g073750.4	2204.6	2534.99	2233.16	1405.55	1503.24	1383.7	3496.56	3457.95	4038.4	2389.94	2056.96	1760.6	2000.89	2213.53	1914.12	1072.47	1092.02	820.486	3264.05	3660.5	3498.69	1950.21	1819.36	2187.37
Solyc01g073770.2	349.915	327.771	475.773	156.948	192.217	237.958	416.597	320.22	283.296	121.469	205.399	212.631	278.658	307.287	260.609	216.3	309.527	332.653	320.557	273.52	275.512	190.443	291.738	300.403
Solyc01g073780.2	268.56	100.187	146.123	41.0083	42.8988	69.43	9.28158	1.90095	2.40307	4.4741	8.50947	7.28477	252.496	159.046	244.183	38.4398	31.0158	44.0752	21.5044	11.2811	21.1372	7.44373	5.03871	4.12384
Solyc01g073800.2	216.775	73.6739	148.424	41.2036	54.8379	119.015	15.4103	22.2497	8.64487	1.47098	0	94.755	166.114	123.051	124.108	103.439	142.41	120.864	11.679	7.46544	4.84539	4.40811	9.2977	15.7778
Solyc01g073810.2	113.47	35.8348	49.1342	33.7996	20.1981	39.1296	6.9295	2.93143	0	4.37838	0	64.066	138.432	89.3974	110.982	54.9866	90.3713	74.2497	2.30616	2.78759	1.60887	3.37534	1.0479	5.83486
Solyc01g073820.4	299.842	169.861	187.597	137.277	83.5518	186.258	28.7776	34.7602	14.9624	8.83887	8.4377	169.677	319.031	212.687	257.319	126.428	242.64	202.912	23.4142	19.6124	9.69777	25.2492	28.8492	24.8944
Solyc01g073840.1	20.7779	0	8.2123	11.1824	16.5628	15.9672	32.1481	21.8487	8.81661	23.8722	14.896	86.0003	7.7556	5.21217	3.81246	9.29843	22.0094	17.8011	11.1585	26.3286	9.75765	13.8087	10.0696	13.1934
Solyc01g073860.3	93.6195	56.3569	70.7276	20.0455	9.12613	35.9185	23.4805	25.4864	11.6226	10.191	2.09217	163.293	60.365	33.445	33.8397	20.0122	24.1076	18.5517	5.35953	17.6308	14.462	7.92784	7.36851	10.0144
Solyc01g073870.4	490.259	457.613	494.536	525.664	611.644	662.266	435.901	441.117	346.778	658.987	559.855	541.377	329.08	375.403	352.696	481.166	470.667	475.253	410.631	357.518	296.837	537.582	644.445	575.428
Solyc01g073880.2	12.9864	20.1459	10.2526	10.0884	13.6542	12.2523	2.01248	4.02877	2.25803	0	0	0	12.4153	8.21115	10.3416	11.9662	10.0737	10.0673	3.69972	3.66749	12.7153	0	0	0.84274
Solyc01g073890.3	19.3457	15.5299	22.9952	22.3644	16.5619	29.5402	15.0032	8.5491	10.4201	2.98413	0	42.2729	24.6762	23.4539	45.7467	12.3977	25.0106	12.7152	9.565	12.2242	8.13151	0	4.02756	3.29829
Solyc01g073900.4	238.702	289.126	214.972	226.559	196.561	197.831	180.109	185.561	178.205	146.92	142.052	217.395	303.748	275.228	311.728	146.588	220.306	153.264	206.187	235.345	214.116	150.774	146.406	181.07
Solyc01g073910.4	150.36	155.806	204.362	123.234	92.3705	112.828	131.198	120.506	128.1	195.91	156.903	201.471	208.857	188.71	171.232	234.16	281.386	245.565	107.454	100.331	108.685	135.666	143.334	140.551
Solyc01g073920.3	350.306	280.092	357.812	432.1	491.514	477.415	444.788	472.899	361.609	524.665	502.843	461.523	264.01	245.784	292.612	505.482	534.048	424.837	340.582	305.898	310.892	439.795	420.519	443.213
Solyc01g073930.3	50.2178	59.3744	52.616	48.4354	66.1177	44.7584	54.3889	60.6992	58.6118	58.2611	63.8945	48.166	50.0096	57.2567	58.0133	38.4155	35.007	44.0897	46.324	49.869	50.4445	52.9413	35.1648	51.0922
Solyc01g073940.3	106.57	155.006	132.842	110.648	80.1116	79.7138	161.073	174.219	195.907	62.5584	48.8872	55.2896	172.97	167.096	170.16	55.2058	92.0678	76.2649	136.704	177.558	160.871	80.0128	68.682	62.7222
Solyc01g073950.4	635.515	490.342	683.577	444.634	361.141	623.663	884.554	626.481	435.744	290.507	383.208	403.177	530.701	468.508	518.081	322.498	509.37	483.988	863.863	826.585	581.373	375.998	454.96	545.068
Solyc01g073960.4	653.668	576.01	686.496	551.558	524.223	555.048	876.264	845.656	707.182	657.946	634.947	606.386	499.305	582.079	477.536	478.563	481.594	510.965	927.021	907.806	680.34	678.616	824.693	718.205
Solyc01g073970.3	120.725	110.568	119.077	69.508	63.8116	58.5598	271.594	191.128	282.384	9.90031	86.0838	95.0029	110.903	95.1837	118.471	10.1007	75.6195	51.0783	125.036	183.502	180.483	11.0328	35.523	99.7743
Solyc01g073980.1	2.83809	5.58882	1.62885	3.73982	2.96833	2.37461	2.82013	0.961588	3.16405	2.95582	12.6848	7.21452	1.42067	1.31646	0.969156	4.9766	7.01472	8.4604	1.56924	1.8711	1.61884	4.35431	6.14597	4.14251
Solyc01g073985.1	5.05859	17.0963	20.6811	13.6262	12.4956	16.8922	5.78238	7.51847	4.05459	9.02715	12.8409	5.88289	5.60313	20.6608	6.57514	9.88676	11.9863	11.0374	8.89059	11.3333	9.7963	2.07976	10.9121	0
Solyc01g074000.3	675.216	623.07	634.993	339.906	321.446	212.479	1157.51	1816.7	1680.35	87.4358	215.208	220.658	898.019	1064.98	957.885	257.104	294.948	262.132	971.567	1091.93	1361.46	307.133	347.673	301.753
Solyc01g074010.4	841.314	626.126	741.029	572.089	455.83	690.791	797.644	650.45	581.433	496.99	537.545	528.556	678.836	610.121	699.501	560.856	528.291	564.709	939.941	832.488	679.529	407.64	499.082	619.595
Solyc01g074020.3	138.863	129.045	124.45	146.398	114.206	135.422	117.115	113.396	107.211	79.4009	98.1622	73.2015	115.957	115.458	137.216	115.122	100.967	101.801	98.7062	109.311	84.731	93.554	85.9653	81.4647
Solyc01g074030.3	7876.02	6457.09	5848.3	2052.98	2024.63	2350.67	6586.34	5187.12	6136.23	1267.07	1502.32	1263.36	6163.58	5680.86	6279.45	1429.83	1251.09	1513.2	6064.76	6348.9	5865.27	1625.9	1457.94	1800.17
Solyc01g079060.4	17.5336	37.2637	33.8673	32.5344	38.2979	25.8548	26.3773	29.2674	45.9495	62.8353	37.7572	31.363	52.3101	45.3052	44.4919	49.3415	53.2084	25.3195	30.8112	47.4215	45.0765	71.7682	65.8684	41.6527
Solyc01g079080.3	5.07136	2.85704	1.65803	1.23763	0	1.61234	8.70351	10.3054	14.6468	1.50822	0	1.47459	4.89313	3.86359	1.87061	0	0	0.849413	8.11575	15.1304	13.0767	1.03347	0.987684	2.46012
Solyc01g079090.4	861.595	825.044	852.66	1043.56	1162.83	888.524	3367.32	3502.46	2922.42	3692.89	3267.01	2891.46	701.184	763.04	756.128	1289.69	1066.07	973.578	3288.16	2791.59	2987.51	5234.75	4776.71	3923.52
Solyc01g079100.3	61.8479	41.1038	52.726	13.6496	6.77991	3.20393	61.0333	66.1863	70.8915	1.49745	2.1333	0	61.1633	76.5775	72.9244	4.3333	4.99878	3.39309	50.5184	52.7582	91.229	2.10478	2.00082	2.4692
Solyc01g079110.4	565.232	627.428	565.837	205.415	198.802	151.945	804.135	1013.32	1396.79	42.8498	82.5647	148.878	895.293	999.301	892.894	132.16	147.033	133.468	753.044	892.362	1099.62	109.732	98.1126	80.8208
Solyc01g079130.2	106.829	36.7324	126.543	115.524	187.833	274.002	10.0109	10.4404	6.41805	4.47903	0	5.8347	50.7371	53.3862	48.552	50.8186	74.0227	73.7571	7.1813	12.2283	6.50717	3.18117	1.00575	3.29723
Solyc01g079150.4	656.24	631.264	667.236	185.658	152.276	203.117	760.612	735.623	669.493	260.868	270.071	160.695	699.833	703.33	648.397	314.248	262.583	329.56	526.53	669.447	480.524	321.575	208.478	308.368
Solyc01g079160.4	42.8673	15.4827	5.73478	17.4117	9.78648	13.5384	1.42333	2.85992	2.39533	1.48791	0	0	48.7546	15.6831	37.3513	7.44641	11.0102	14.4025	1.58681	1.87787	6.49653	3.20922	1.01195	3.30292
Solyc01g079170.3	55.3299	46.7323	49.3961	22.3421	16.4869	21.6109	74.5924	106.007	96.5621	204.986	59.6997	86.2615	83.7134	101.326	112.859	138.089	101.99	131.462	197.799	243.904	177.503	235.162	314.581	163.034
Solyc01g079180.4	45.2266	32.538	47.7107	9.93313	13.5979	18.3938	60.1694	60.6479	46.6111	74.7429	80.9695	78.8727	41.5356	37.7105	26.5984	10.5307	9.00071	33.9195	79.9566	103.538	61.8545	82.4494	65.2288	155.697
Solyc01g079190.2	3.94178	1.28776	1.52401	6.37079	4.48173	8.12932	0	0	0	0	0	0	1.50462	1.42696	1.11089	0.63794	2.02343	4.15495	0	0	0	0	0	1.71445
Solyc01g079200.4	14.98	8.43103	7.36341	14.9323	9.81085	27.0394	7.10152	11.4622	5.57724	0	6.36526	10.1568	22.6381	22.2545	27.8488	20.4893	39.0468	33.031	10.2881	12.1962	19.4752	4.29587	2.02948	4.95817
Solyc01g079210.3	230.265	314.476	271.073	231.739	253.248	212.148	282.897	344.46	355.441	201.383	292.981	235.036	264.281	294.771	260.691	199.674	178.833	197.783	246.861	289.776	306.791	237.757	268.374	269.468
Solyc01g079220.4	129.621	117.153	130.931	98.5376	87.3068	86.9382	297.544	286.2	258.857	466.244	397.002	370.169	107.399	134.519	101.088	159.347	149.355	122.633	302.82	237.417	266.893	402.334	391.442	238.803
Solyc01g079230.4	1304.51	1176.07	1227.62	1281.51	1412.75	1480.4	1281.24	1379.34	1074.61	1344.22	1156.57	1008.68	1302.19	1256.3	1434.95	1394.4	1342.44	1237.06	978.66	1149.81	924.155	1439.65	1572.37	1330.76
Solyc01g079240.3	25.3199	39.9366	35.6035	11.1445	3.83836	4.02571	2051.39	1833.95	1625	286.156	197.033	151.652	29.3921	32.2462	21.5651	9.88279	7.98923	11.0395	2347.96	2077.95	2141.53	230.251	219.821	216.649
Solyc01g079250.3	3667.8	3592.4	3455.63	3257.97	3396.43	3202.43	4968.75	5281.26	4536.85	4272.37	4009.68	3807.04	3508.93	3661.89	3585.94	3901.61	3755.22	3744.75	5165.83	5084.51	5134.81	4671.38	4941.38	4840.18
Solyc01g079260.4	422.243	237.871	321.967	308.436	288.701	475.437	260.47	309.824	207.596	361.563	327.094	844.394	583.642	585.503	622.522	463.539	591.548	542.214	178.516	186.848	212.761	489.94	601.098	770.406
Solyc01g079270.1	36.8637	10.7429	43.8737	18.0307	11.3319	15.2962	4.07308	1.08978	1.30474	1.28286	1.8962	1.2363	17.6155	20.142	20.3687	25.0986	13.2561	27.2774	1.87155	0	1.50003	1.63225	0	1.77084
Solyc01g079290.1	17.5868	26.3069	20.2116	117.51	190.571	129.621	6.27265	6.80331	7.0377	155.354	132.422	145.871	9.29434	11.9547	12.7861	119.171	119.413	109.789	7.73984	13.0387	3.22446	100.138	75.915	124.781
Solyc01g079300.4	204.249	252.777	194.774	172.046	124.513	86.2402	21.7509	27.1777	19.5221	15.0783	27.8635	14.7418	183.181	220.286	414.525	714.944	708.882	481.594	4.86734	24.5836	13.0752	8.27311	13.8339	13.1224
Solyc01g079310.3	150.458	196.23	161.78	311.865	267.936	223.537	172.166	180.493	171.519	149.199	168.11	107.863	145.243	155.065	130.581	230.603	242.105	233.957	174.546	186.179	188.646	144.466	127.887	131.11
Solyc01g079320.4	128.677	104.84	120.24	148.926	183.175	237.006	138.504	137.17	102.253	164.654	170.618	150.657	92.8288	70.1181	96.6682	145.497	138.976	164.552	116.195	92.3076	115.644	156.965	191.215	190.99
Solyc01g079330.3	679.784	861.245	718.773	930.226	866.46	701.416	681.623	759.399	743.521	1298.83	875.441	837.308	850.479	850.023	892.044	1274.73	1029.05	887.006	579.976	755.158	749.116	1007.3	945.89	799.795
Solyc01g079340.3	922.72	867.57	861.706	1080.25	1050.4	1004.12	1050.94	1043.94	977.117	828.411	855.624	749.479	1155.73	1027.18	1127.03	844.97	790.637	801.067	1062.4	1093.44	989.151	959.961	999.664	1084.64
Solyc01g079350.3	1082.27	1096.59	1054.14	844.061	913.491	921.357	1087.62	1043.37	877.946	1309.92	1237.85	1110.03	839.402	856.275	894.745	972.572	986.164	1115.3	1036.7	986.146	848.397	1202.62	1271.29	1311.49
Solyc01g079360.4	116.365	125.165	160.466	57.2253	73.4898	98.6826	176.306	188.94	147.555	107.048	133.741	166.998	115.95	92.8684	96.8604	71.3817	98.1042	95.7199	175.12	170.816	129.883	131.837	202.668	151.992
Solyc01g079370.4	213.586	189.865	241.941	79.2261	78.5849	72.5149	8.69594	12.1888	16.2601	6.02914	17.1426	8.84168	165.05	131.45	176.026	96.9447	96.8542	108.713	34.8614	29.3057	24.5118	8.28064	11.8653	16.406
Solyc01g079380.1	3.58883	0	4.9349	0	1.94306	0.799617	1.43229	1.89564	0	0	0	0	3.52041	1.30059	1.90042	1.85846	5.00054	1.69592	0	0	0	0	1.00381	0.823859
Solyc01g079390.4	665.559	711.957	711.734	580.293	591.948	624.375	766.676	770.324	841.406	919.158	1035.92	867.72	581.95	536.624	544.607	430.162	444.214	453.645	680.103	661.252	670.405	905.764	883.844	953.354
Solyc01g079400.3	238.087	224.711	213.133	148.736	106.004	168.681	208.424	219.423	275.908	130.686	188.131	146.822	241.941	239.303	230.768	118.096	155.869	157.872	232.958	270.83	261.04	182.711	186.033	202.151
Solyc01g079410.3	339.02	274.783	276.344	318.267	299.93	249.504	158.222	179.931	155.126	52.132	48.8872	46.5596	365.708	441.237	446.43	321.93	241.178	323.702	231.285	225.47	242.118	57.6092	50.5014	47.8669
Solyc01g079420.4	1466.67	2278.43	1630.39	2059.6	2349.91	1593.43	1129.44	1318.01	2030.95	1555.02	2107.65	2750.55	1895.73	2485.75	1711.8	2209.83	2477.36	2116.73	1510.11	1641.45	2309.78	2187.82	1624.64	1430.71
Solyc01g079430.2	81.7472	56.5205	61.6362	93.1593	98.2726	99.0695	93.6932	73.0691	49.7501	113.486	127.751	83.1576	83.8474	62.4909	97.0789	118.364	119.033	117.845	55.8683	67.7312	65.0763	76.3192	132.724	109.625
Solyc01g079440.1	1.78411	0.774083	2.1927	2.53513	1.86599	1.35821	2.75651	1.28899	0.437941	1.90033	1.18582	0.77898	3.76188	2.5515	2.62343	0	0	0	1.15466	1.87196	0	0	2.5041	3.02522
Solyc01g079450.3	1922.96	1659.15	1727.25	1450.7	1663.55	1681.36	2413.06	2432.58	2152.4	2878.7	2412.69	1892.86	1860.7	1684.85	1905.36	1708.72	1571.84	1366.33	2104.75	2155.4	1915.83	2317.15	2369.2	2052.14
Solyc01g079460.2	37.1855	26.2333	48.3979	5.00469	21.1516	9.40497	11.8065	16.5769	3.11683	5.84734	0	7.1308	28.6548	30.6353	29.6415	10.6164	17.0659	18.5692	15.415	20.4605	16.1017	11.2026	9.40334	9.16195
Solyc01g079470.4	460.91	263.478	195.818	6.27666	7.1721	4.65823	878.436	759.902	597.657	306.697	260.365	157.966	82.3193	117.174	67.4379	18.8017	3.01619	8.42031	920.097	757.311	677.557	294.889	267.279	214.27
Solyc01g079480.3	350.477	363.408	420.039	481.792	353.96	442.434	474.918	411.433	438.989	903.542	1045.06	1488.01	415.704	475.885	395.615	290.719	565.811	387.797	686.991	790.31	848.248	759.769	1150.44	1655.48
Solyc01g079490.2	240.069	187.357	229.853	136.084	115.643	160.584	246.248	259.148	295.826	137.396	83.6662	141.724	231.175	156.935	205.381	106.754	86.84	118.941	303.269	316.023	266.573	86.5761	82.806	113.102
Solyc01g079500.4	514.713	376.824	449.863	111.417	89.1445	130.512	611.509	761.449	677.118	120.568	111.417	75.1444	562.345	538.761	687.399	138.94	108.839	111.258	547.13	673.987	634.002	99.3984	89.9981	100.083
Solyc01g079510.3	877.859	1062.43	936.377	1487.55	1576.59	1374.54	827.822	1028.19	1045.03	1625.77	1483.77	1430	1021.68	995.676	997.454	1232.43	1142.08	938.528	765.551	826.567	943.537	1339.36	1044.3	1315.47
Solyc01g079520.3	266.063	216.489	228.636	182.943	186.65	179.503	309.689	332.103	317.193	139.216	156.842	100.628	319.998	278.461	310.599	190.508	185.575	145.337	284.826	338.175	294.68	132.215	160.047	135.892
Solyc01g079530.4	87.5283	100.05	150.003	72.4263	87.7867	97.7055	65.1147	112.262	145.327	307.336	328.661	492.27	73.4508	90.0036	86.0448	111.553	178.523	193.537	32.6839	42.9188	54.9057	202.944	219.14	238.365
Solyc01g079535.1	1336.59	1959.52	1668.76	1779.91	1943.57	1266.93	1519.38	1695.04	2316.3	1581.69	1585.9	2360.73	2063.35	2350.13	2052.86	1628.32	1614.84	1518.96	1713.63	2111.52	2631.73	2023.69	1409.6	1424.53
Solyc01g079550.2	317.249	301.113	204.951	191.406	193.27	151.314	41.691	41.91	49.8945	42.4089	14.691	24.2543	633.808	579.179	745.49	324.695	306.164	381.543	35.4757	42.7898	33.8199	38.0516	33.4117	39.1396
Solyc01g079570.3	367.791	231.257	390.245	77.989	59.4206	82.9872	585.504	515.697	473.151	28.6376	42.8556	41.2599	493.763	685.626	618.932	81.5086	67.8981	75.5888	877.168	916.025	825.219	83.8475	110.748	138.633
Solyc01g079580.3	486.262	319.072	382.956	464.558	474.962	478.54	763.815	877.974	770.188	1235	1127.73	1320.47	446.21	410.71	442.545	699.535	648.278	720.802	963.948	880.141	1022	886.358	1058.8	999.342
Solyc01g079590.3	1439.22	1876.46	1515.75	4471.77	5306.36	3373.26	797.449	791.648	1107.68	4674.89	4898.68	5075.55	1805.41	2075.84	1848.84	5619.66	6235.36	4865.43	860.132	842.308	1083.37	6233.97	5308.63	4144.41
Solyc01g079600.4	119.495	111.381	131.772	190.62	148.483	143.452	384.936	535.189	445.69	1819.76	760.835	2670.93	182.496	200.985	197.472	296.979	448.302	287.083	387.698	349.824	488.661	451	474.392	663.536
Solyc01g079610.3	1056.84	773.632	1061.66	1314.22	1435.13	1387.73	887.842	785.082	757.739	606.285	445.768	898.188	1007.68	964.67	1179.72	1471.01	1319.75	1341.04	855.178	839.289	749.275	696.159	646.612	639.621
Solyc01g079620.4	0.714145	2.81374	0	2.48776	1.95864	0	27.0274	39.1068	43.8886	34.2075	48.8375	47.9387	0.706824	1.30752	0.95844	1.24126	1.001	0	37.2637	43.1812	48.714	101.736	146.844	73.5055
Solyc01g079630.3	55.2134	67.8222	43.555	32.2956	31.1375	27.1634	69.3727	68.3272	72.2146	38.8228	57.4869	32.0948	40.8679	48.1718	42.8314	28.5068	39.0111	39.8467	66.2402	60.2045	68.3291	57.2442	51.2826	58.5225
Solyc01g079640.4	121.881	106.701	120.186	97.0869	84.4819	123.975	176.634	146.291	109.831	154.384	161.166	159.472	90.6086	95.645	112.512	99.992	93.1245	115.166	151.749	146.292	103.828	170.034	255.063	219.899
Solyc01g079650.3	568.852	650.689	530.103	289.712	268.507	264.99	377.343	433.385	460.724	213.952	199.23	147.3	516.991	620.14	479.714	156.247	147.789	145.223	274.658	313.791	403.554	135.728	120.714	132.095
Solyc01g079660.2	8.48223	8.34978	6.49434	29.9559	15.9261	11.8337	6.31317	0.966107	10.2312	13.2524	33.7404	142.289	71.9492	64.7617	70.2327	9.96638	34.0924	18.5985	18.7178	20.5414	25.8551	10.9906	8.24924	24.8998
Solyc01g079670.2	6.92096	2.72183	7.97227	11.3081	19.5591	24.7784	0	1.98362	0	0	2.07865	12.6549	34.7356	49.9853	45.528	26.9749	97.5623	64.7923	1.50884	0	3.1989	1.16094	5.35252	8.3811
Solyc01g079680.3	681.892	726.26	688.013	566.193	491.506	498.534	724.539	772.94	827.459	539.897	552.003	511.581	828.841	684.702	763.276	422.728	391.583	437.215	569.403	709.12	842.316	636.041	494.394	464.832
Solyc01g079690.4	406.345	379.19	421.698	393.342	469.881	460.147	486.263	520.805	377.557	425.966	392.706	341.187	412.615	379.29	416.04	575.011	530.974	529.331	370.217	399.379	379.495	331.505	380.212	358.073
Solyc01g079700.3	43.0065	33.5323	33.0882	42.8913	41.0459	32.1266	42.8624	61.5327	34.5664	56.9322	30.8843	26.3375	46.0517	49.3291	37.3124	71.1931	49.3671	40.2571	34.7105	43.9795	31.7682	34.9293	35.1112	38.7874
Solyc01g079710.3	771.165	833.437	812.87	1375.64	1576.85	1420.58	856.937	932.222	821.549	1181.17	1216.84	1281.23	709.513	715.044	683.719	1004.05	884.037	1140.59	659.862	768.143	616.976	1110.39	1272.01	1271.81
Solyc01g079720.3	603.02	540.269	605.818	563.52	558.943	608.408	487.525	467.709	418.741	624.705	608.021	629.823	499.87	505.902	539.608	752.477	662.173	786.277	468.38	425.115	416.445	689.566	677.902	731.385
Solyc01g079750.3	235.915	201.18	242.669	294.674	297.318	281.076	261.428	298.338	316.048	326.925	308.467	346.123	309.237	362.321	332.666	389.086	356.497	289.592	239.784	270.302	240.162	281.879	223.652	225.639
Solyc01g079760.3	402.074	374.953	414.642	353.849	336.956	420.714	435.599	353.399	412.35	352.837	389.97	382.737	366.739	413.451	392.228	340.06	294.015	325.636	424.671	381.236	423.244	339.187	369.201	324.551
Solyc01g079770.2	76.5778	114.217	98.454	54.6904	70.2722	69.3892	134.818	144.593	140.052	119.232	138.217	110.651	98.0867	108.28	103.133	102.324	90.0564	102.546	136.843	143.784	131.66	164.036	196.74	117.98
Solyc01g079780.3	1168.6	948.806	1110.57	1085.24	1099.82	1280.89	937.86	698.979	663.54	868.833	882.584	1051.69	932.951	1037.99	1062.38	1087.59	988.94	1139.18	1042.31	972.994	912.282	1161.14	1116.93	1015.88
Solyc01g079790.4	178.152	83.885	87.5444	14.8751	23.1387	11.2425	2313.37	2137.57	1615.16	2531.88	1769.79	1356.22	131.871	151.39	130.049	181.182	51.9593	30.5543	1950.6	1813.44	1809.09	2549.36	1859.29	1246.78
Solyc01g079800.4	26.5475	32.5195	37.0001	43.4655	52.4934	29.5762	102.357	125.17	122.868	197.219	134.191	150.359	28.8756	28.6241	35.1799	61.3376	57.01	47.4825	124.624	91.2764	148.089	143.949	136.606	113.713
Solyc01g079810.4	366.067	341.6	383.923	274.229	239.22	321.204	424.381	430.192	408.452	248.585	200.535	294.137	401.417	403.639	417.632	245.757	290.927	335.069	408.18	416.421	394.246	345.153	516.18	449.387
Solyc01g079820.3	923.615	838.209	898.229	903.52	1025.42	1045.77	859.174	751.159	771.794	861.832	911.302	881.501	710.673	836.175	737.779	895.571	737.94	884.366	898.396	772.375	665.929	992.277	964.304	688.73
Solyc01g079830.3	22.2516	21.8834	16.0093	2.5093	1.0217	3.11032	728.138	514.694	747.662	915.873	552.638	842.142	4.32694	16.1324	13.0452	50.1088	10.0515	5.89657	854.992	876.503	1523.02	1092.73	1719.69	1496.21
Solyc01g079840.3	661.908	813.459	791.906	732.964	723.727	548.598	672.748	726.677	820.964	1132.24	971.623	1086.02	872.14	856.563	826.561	884.735	869.546	755.174	697.742	698.644	746.642	1347.28	1151.44	885.779
Solyc01g079850.3	38.1709	41.1672	42.8927	38.4473	29.9568	34.4861	53.2399	58.516	62.9597	23.993	27.7596	43.9658	40.7299	45.3579	52.9053	17.3239	27.9857	27.152	57.8716	68.8251	68.4675	34.6044	32.9303	36.1889
Solyc01g079860.3	349.37	321.604	364.837	321.431	363.443	323.481	321.503	325.424	340.573	417.622	377.491	377.375	343.889	350.59	326.018	455.065	448.924	474.148	278.869	308.006	276.893	445.611	438.492	358.107
Solyc01g079870.4	1524.47	1491.12	1611.13	819.496	673.915	1018.88	1108.59	1221.6	841.162	931.751	1089.86	1008.99	1234.78	1375.69	1228.99	757.576	824.713	1066.71	1022.48	1002.02	774.838	1151.1	1894.22	1360.57
Solyc01g079880.3	4461.9	3787.59	3093.06	5459.96	8391.04	5850.89	6375.01	7861.45	7936.55	15120.2	16356.3	16172.3	5511.69	5240.7	5958.01	8213.85	8839.34	6563.21	7401.46	8358.83	8482.11	29164.6	30768.4	20084.8
Solyc01g079920.3	102.961	65.2806	60.2007	39.6914	30.9366	41.694	7.91107	6.60892	11.2962	7.4958	4.26992	11.7209	120.811	76.4827	109.641	99.6224	69.9678	89.9365	12.0512	6.59874	6.51989	11.5427	9.98367	12.3388
Solyc01g079930.3	0	1.40946	0.820161	0	0	2.39186	2.13876	0.95176	0	0	0	27.6509	1.41177	0	0	0	4.0028	0	3.97534	4.69782	3.25023	0	0	5.77644
Solyc01g079940.4	1995.14	1607.65	2191.08	886.175	877.412	1052.71	2865.4	2626.82	2840.49	4081.05	1337.02	9167.54	1968.02	1624.78	2004.24	1129.4	1240.84	1184.9	1061.41	1182.91	1871.28	1249.02	1057.59	2906.33
Solyc01g079950.3	388.842	698.38	552.483	135.369	70.0034	134.279	246.192	298.742	349.277	180.764	78.8049	331.335	459.232	528.305	570.592	180.303	200.039	133.118	265.977	315.215	491.434	70.9357	75.3489	285.947
Solyc01g079960.2	1266.6	1124.18	1293.15	737.337	1423.14	1303.64	91.7825	125.913	188.248	49.3672	44.7691	841.981	2026.3	1395.46	2316.73	2439.94	2570.85	2075.33	80.8568	100.754	120.496	143.484	98.2135	209.987
Solyc01g079970.2	111.879	79.1399	106.848	29.8096	51.558	57.5309	1.43069	0.948791	2.4077	5.9737	2.12938	7.29554	218.404	147.093	230.272	116.499	109.028	104.283	0.79829	1.88155	0	5.29819	1.00525	4.12096
Solyc01g079980.3	401.73	349.166	257.318	208.647	265.456	209.399	256.189	379.385	443.183	19.4197	42.5954	91.9502	700.152	553.066	735.193	875.511	500.103	525.682	444.847	420.586	494.674	64.5935	54.2572	71.695
Solyc01g080010.2	4388.67	5444.08	5026.77	3650.97	4864.83	3988.58	594.257	453.602	493.802	1962.3	1332.22	6304.64	4047.66	3147.66	5976.22	8224.02	7262.85	6428.41	670.631	626.108	543.806	1986.66	1632.17	2075.4
Solyc01g080020.2	1179.41	1322.39	1412.88	446.715	738.056	458.958	2499.45	3040.84	2423.16	6350.6	3268.19	6072.68	848.561	838.47	959.401	3349.66	2137.48	1539.61	835.541	949.642	1539.48	8377.26	7604.29	5140.09
Solyc01g080030.3	0.700844	0	0	0	0	0	0	0	0.778065	2.92054	10.483	24.2171	0	0	0	1.24945	1.00404	2.53156	0	0	0	0	0	1.66666
Solyc01g080040.3	43.9445	93.5091	71.6054	31.176	22.7949	18.9794	32.3859	39.4764	63.1921	28.0517	10.5633	21.6201	73.9334	59.3056	47.5737	46.6728	38.0864	32.1427	53.2651	42.0768	67.9578	22.9207	20.5242	19.0651
Solyc01g080050.4	0	0	0	0	0	0	4.01267	8.08046	6.75344	4.26544	18.5167	19.3843	0	0	0	0	0	0	14.0087	13.7354	17.463	12.0797	25.2858	8.43602
Solyc01g080070.4	797.687	854.452	702.809	789.632	615.144	692.192	2598.7	2500.39	1843.13	982.078	1105.02	1017.12	790.547	685.813	749.245	676.507	590.541	727.357	2991.36	2657.83	1769.9	938.344	998.397	1407.9
Solyc01g080080.3	442.029	584.609	474.958	654.937	720.384	703.108	432.158	434.369	467.906	691.029	685.265	782.265	415.152	410.987	380.989	533.407	494.784	689.78	457.851	476.022	479.184	605.653	664.059	623.56
Solyc01g080100.3	37.359	173.449	70.5964	56.8471	61.5376	17.5149	24.6181	42.6232	141.844	35.4092	26.6732	51.0232	136.458	202.473	135.933	49.8485	79.6377	46.9083	57.8964	93.1965	193.292	52.5003	45.3922	18.5903
Solyc01g080110.3	414.131	508.697	420.892	385.945	426.339	372.373	335.924	378.329	405.067	428.163	375.396	421.322	495.733	501.135	476.585	546.048	451.911	497.063	413.597	446.502	447.947	383.314	318.274	322.684
Solyc01g080120.2	33.935	14.2336	27.2787	11.1522	8.66273	8.84151	1.44386	1.88168	4.04974	10.5227	0	1.46938	48.36	34.8975	50.7981	4.32689	9.9902	4.24447	8.07077	5.66412	4.89619	0	0.993528	3.28577
Solyc01g080130.2	514.706	461.032	538.504	706.881	582.806	725.061	746.984	795.22	736.444	853.008	882.761	858.992	667.966	647.038	616.238	673.091	831.77	753.325	1083.7	1138.11	1083.35	929.818	936.594	1006.58
Solyc01g080140.3	357.751	360.241	338.53	252.169	288.099	223.665	371.094	410.05	416.342	200.054	242.695	258.172	394.638	402.371	411.3	329.088	311.098	341.653	413.29	380.008	392.048	294.826	345.003	276.975
Solyc01g080150.3	521.742	319.136	383.306	86.8404	92.8835	160.291	76.1816	71.7992	91.9204	22.4764	19.2082	14.6434	638.72	566.792	487.185	198.044	146.946	239.242	67.4313	105.553	94.5164	28.3673	22.9826	37.8485
Solyc01g080160.4	663.164	606.711	601.766	406.673	391.802	392.477	622.346	598.668	538.213	604.834	506.369	374.047	742.47	763.906	816.938	517.074	432.709	449.777	634.267	702.704	627.869	446.802	454.351	351.045
Solyc01g080170.3	405.429	639.931	480.747	288.805	376.855	274.685	244.449	279.729	419.873	380.003	318.518	318.57	505.663	588.619	563.36	578.753	566.535	443.053	231.308	238.733	311.602	291.367	236.812	170.111
Solyc01g080180.3	155.981	117.843	134.003	135.706	157.353	135.016	119.768	113.883	112.11	183.945	150.491	176.737	125.363	137.675	158.865	146.61	151.221	177.805	162.627	142.488	107.037	239.338	269.627	214.186
Solyc01g080190.3	85.2889	82.6483	91.8381	179.606	153.748	155.272	75.1896	93.9595	80.3008	75.2395	83.4761	52.956	105.744	78.7542	101.414	71.0562	78.9068	58.5849	44.4661	58.5608	47.3527	57.1678	47.6016	41.8713
Solyc01g080200.3	720.513	788.661	639.431	737.913	660.74	650.177	634.809	831.036	892.083	941.355	775.692	763.71	886.689	900.687	836.734	856.313	885.944	672.305	713.462	794.819	920.117	861.649	837.331	867.679
Solyc01g080210.3	151.802	201.35	169.768	165.013	160.682	158.649	152.305	145.539	163.62	338.551	275.266	344.018	159.539	166.066	149.538	258.723	257.919	206.145	126.777	122.499	153.162	352.211	325.914	226.3
Solyc01g080220.3	2634.48	1769.8	2244.04	962.158	1141.69	1397.84	926.622	713.46	664.732	486.185	706.705	638.51	1589.34	1859.83	1785.33	829.541	693.819	1067	825.872	777.999	596.441	530.099	539.798	402.441
Solyc01g080230.3	182.082	368.419	190.157	58.5426	95.6052	47.5944	0.70736	0	0	0	0	0	121.951	170.703	149.591	90.1226	74.1255	48.2481	0	0	0	4.3275	1.01994	1.65506
Solyc01g080240.4	2068.75	2214.84	2217.6	2332.19	2462.86	2530.09	1992.59	1857.62	2079.08	3597.14	3367.58	3130.46	2218.57	2331.45	2332.93	2472.83	2293.88	2113.67	2386.2	2361.38	2333.49	2380.15	2368.82	2503.29
Solyc01g080250.3	1262.72	1401.9	1352.27	1496.91	1621.09	1350.25	1103	1058.55	1189.69	2166.01	2027.59	1895.35	1542	1535.61	1590.94	2087.47	1819.24	1638.34	1155.59	1289.48	1356.2	2132.59	1827.34	1537.8
Solyc01g080260.3	171.162	143.017	122.806	51.96	49.7001	41.1536	134.378	116.948	81.4917	25.6667	27.8882	25.0963	142.479	128.639	197.921	190.06	141.74	163.119	201.628	164.633	137.373	51.5369	69.9942	86.0571
Solyc01g080270.3	734.462	664.839	716.365	555.934	689.671	659.558	564.074	590.167	553.228	813.485	826.819	913.1	649.298	655.068	651.362	728.786	759.938	819.507	562.124	601.066	584.864	798.121	858.111	889.462
Solyc01g080280.3	5100.65	3460.24	3777.3	1119.7	1295.62	1290.29	28880.2	28224.3	19164.9	18693.9	13227.3	9608.09	5503.72	5330.74	5946.77	3259.26	2367.53	2443.95	27393.4	21883.6	20795.4	18066.3	14902	12103.2
Solyc01g080290.3	73.2385	167.406	119.586	82.7299	106.75	56.1388	37.9004	58.9347	62.6255	37.7917	45.9763	53.8658	108.646	154.108	120.772	105.121	72.3395	69.965	64.9127	70.4609	99.5473	71.6557	61.2315	53.4504
Solyc01g080300.4	114.188	111.065	86.76	105.753	102.936	137.641	198.261	159.42	145.899	188.764	195.264	123.394	92.6407	77.1973	99.79	66.4234	93.1039	72.8443	167.113	143.575	139.604	79.3782	95.3057	123.925
Solyc01g080310.4	134.226	136.568	129.723	348.26	346.792	320.56	88.7349	98.8523	127.881	240.397	233.062	201.196	122.701	98.2837	154.411	224.424	224.801	166.367	91.1227	106.646	137.061	181.561	189.935	209.522
Solyc01g080330.4	2155.66	1786.75	2195.13	1816.37	2536.3	2271	2108.86	1861.24	1751.91	2462.07	2554.85	3250.37	1741.02	1969.95	2017.14	2215.07	2352.74	2487.92	2354.1	2182.34	1943.43	2888.09	2863.54	2664.07
Solyc01g080340.3	516.499	408.321	468.052	471.485	399.843	533.582	422.363	346.887	255.465	486.8	424.603	502.06	392.206	368.505	401.371	521.8	627.815	606.545	410.744	353.341	285.127	657.299	943.941	736.546
Solyc01g080350.3	161.26	179.354	168.398	121.75	124.645	109.406	166.528	158.577	206.88	94.0264	119.194	123.94	160.008	158.917	143.841	86.7751	84.0312	92.4019	197.768	200.318	226.086	81.724	96.6132	94.8124
Solyc01g080360.3	346.482	342.938	312.398	491.98	468.937	512.694	352.181	333.163	296.338	383.232	387.079	411.317	389.76	396.904	367.974	390.075	380.645	331.053	333.185	347.355	342.693	380.614	377.707	382.019
Solyc01g080370.3	0	0	0.684481	1.28897	0	1.97599	0	1.04617	0	0	1.76104	3.40318	0	0	0	0	1.02809	0.846315	0	0	1.43023	0	0	1.83934
Solyc01g080380.4	26.328	30.8325	39.1885	17.4357	21.6687	11.9032	16.2788	21.0791	27.793	2.96411	10.5912	5.78892	40.4005	27.5625	36.6467	30.4505	36.0584	34.7078	25.2239	29.0457	24.3157	12.9683	15.2874	5.79149
Solyc01g080400.3	229.62	204.981	209.977	172.235	204.994	178.45	160.285	151.461	161.196	225.503	218.18	223.363	178.01	171.889	180.592	190.378	204.796	225.809	202.601	170.874	166.476	246.938	196.693	204.531
Solyc01g080410.3	309.144	349.422	375.493	261.638	363.022	408.422	295.926	323.496	322.312	396.103	427.231	315.275	286.387	283.641	292.586	493.007	516.682	553.28	121.482	181.072	163.06	484.83	511.411	486.767
Solyc01g080430.4	1792.56	1412.15	1642.16	1316.59	1240.74	1688.88	1254.18	1176.87	970.625	1502.93	1248.07	1043.09	1625.97	1321.92	1706.38	1504.15	1469.46	1499.35	1095.73	1064.13	930.299	1377.95	1665.73	1368.29
Solyc01g080450.4	40.3434	44.0201	42.0784	96.7284	110.113	79.4187	43.9045	55.6641	61.3699	92.9995	91.838	80.6287	46.3372	45.3438	37.7706	69.9065	64.9633	66.1866	34.5787	57.5201	52.1728	88.02	57.8479	92.1037
Solyc01g080460.3	251.842	266.208	264.854	42.0523	45.8269	51.6752	1754.39	1651.74	1203.15	1779.75	1721.28	1034.13	215.697	217.24	288.141	130.169	117.768	92.6151	1593.7	1516.29	1303.82	747.046	671.529	461.267
Solyc01g080470.3	291.792	286.696	261.84	408.132	379.599	441.431	295.477	262.63	249.428	362.543	483.804	460.022	248.993	264.398	275.544	335.883	297.349	368.432	249.343	213.917	188.273	401.528	460.583	432.985
Solyc01g080480.4	266.411	211.459	161.639	137.678	96.672	168.384	2.15765	0.944095	4.84144	0	2.13501	1.46515	393.328	325.365	414.912	59.4015	149.93	124.724	8.03453	1.88539	1.63	2.0985	5.98988	9.04832
Solyc01g080490.2	98.3636	78.8168	85.6059	27.5134	44.2188	30.604	68.1887	52.564	39.0334	13.1745	14.7012	22.8522	67.9836	98.4219	81.8097	41.197	53.1941	77.6763	100.42	78.1804	61.2281	16.7432	29.1822	34.9591
Solyc01g080500.2	6112.2	6523.58	7976.68	7425.98	5925.61	7430.47	5170.69	4586.36	5482.53	5930.41	7818.18	10682.4	6762.29	6164.9	5088.3	5299.24	9072.23	7881.24	4644.43	4976.77	6452.18	6233.25	9089.95	9615.32
Solyc01g080510.3	701.915	469.045	672.981	175.149	220.923	293.175	1188.44	984.247	743.691	837.579	647.209	530.958	350.227	408.86	364.616	151.836	128.039	156.84	912.823	757.213	704.401	593.818	564.225	554.76
Solyc01g080520.3	0	0	0.826367	0	0	0	0	0	0	1.5027	2.13839	2.93762	0.70107	0	0	0.618213	0	0	0	1.88769	0	1.04308	0	1.64319
Solyc01g080530.3	614.857	587.367	614.802	589.371	593.391	525.928	407.454	455.287	486.708	321.605	274.121	391.231	657.485	683.026	749.973	513.053	453.365	473.653	503.578	516.598	513.391	350.268	307.261	296.337
Solyc01g080540.3	1076.14	2754.66	1592.21	1607.48	1786.31	917.412	877.077	1089.46	1802.8	1502.08	1899.53	2263.13	1506.65	2261.77	1375.1	1540.98	1497.66	1344.73	830.02	994.477	1615.42	1985.75	1464.51	1134.97
Solyc01g080550.3	2.14069	2.8113	0.81838	1.24422	0	0	0.710461	0	0	2.9722	4.24442	0	0.707266	1.30865	0	0.620815	2.00229	1.694	0.791803	0.938324	0	0	0	0
Solyc01g080560.1	0	1.41151	0.821115	0	0.974539	0.798244	0	0	0	0	6.3833	0	0.705145	0	0.953383	0.619933	0	1.69529	0	0	0	0	1.00725	0.824654
Solyc01g080570.4	528.851	475.679	454.285	773.526	762.131	960.118	133.447	117.112	67.5348	13.5735	30.0114	50.1342	262.838	323.266	430.266	579.067	485.213	463.776	29.215	20.8039	8.17283	17.5705	8.88971	17.2211
Solyc01g080580.4	344.734	538.356	472.4	71.7911	59.3905	76.5632	316.805	312.105	259.453	78.4012	90.0159	82.5476	176.899	269.261	185.297	38.2796	70.8893	56.9072	296.059	294.046	238.613	101.365	132.428	192.743
Solyc01g080590.3	335.027	407.037	335.48	399.015	455.27	438.242	255.742	306.765	292.264	249.53	368.466	220.774	304.559	395.588	289.36	305.459	308.015	319.302	295.959	260.406	277.464	248.912	215.339	165.549
Solyc01g080600.4	214.942	422.623	242.863	152.095	92.8557	74.2435	509.193	626.902	1170.12	50.42	137.059	141.811	471.584	519.515	425.963	72.1726	129.772	99.2599	398.976	525.823	915.853	73.4097	68.6835	90.5725
Solyc01g080610.3	0	5.67373	0.824338	2.48112	0.967485	0	1.43745	1.88938	8.06356	2.99695	4.26859	5.85755	4.91851	3.89088	2.83781	0.618881	2.99888	0.848383	1.60559	2.82735	9.77771	1.05056	0.999186	0
Solyc01g080620.3	632.224	554.712	568.238	822.797	1018.42	843.005	584.465	642.073	488.732	1181.8	1078.83	991.705	625.952	609.959	649.205	1112.11	1052.13	942.975	568.806	555.307	569.033	1101.71	1143.23	1154.99
Solyc01g080640.3	3368.4	2911.4	2510.84	3798.69	3560.09	3702.55	3069.57	3082.94	2570.54	3604.18	3108.36	2276.35	3930.99	3429.81	4241.43	2191.73	2019.06	1726.42	4272.15	4860.45	4801.69	2740.56	2461.2	2246.24
Solyc01g080660.3	93.6258	117.822	118.779	131.466	131.425	104.259	117.989	139.685	163.854	176.947	217.804	221.292	108.146	93.3087	107.702	131.167	119.939	122.184	110.919	130.107	161.387	161.491	181.619	143.111
Solyc01g080670.3	1229.57	1199.41	1116.51	1056.67	957.313	1036.56	1106.39	1080.19	1018.92	1104.76	1196.74	973.931	923.604	956.182	967.84	930.077	1088.08	1119.66	980.681	965.844	933.645	1067.83	1187.75	1175.53
Solyc01g080680.3	164.554	133.739	242.944	57.0083	38.5256	56.2441	5.77226	3.76528	2.4285	0	0	0	109.37	129.305	144.027	516.833	232.789	225.789	6.45234	6.60678	1.63176	2.08634	0	0.821609
Solyc01g080690.3	464.295	550.886	519.155	315.97	319.52	326.354	452.698	384.768	430.126	223.999	250.266	245.405	390.361	374.795	385.64	344.905	289.712	296.268	372.916	354.965	370.491	276.112	258.283	252.173
Solyc01g080700.4	30.4338	32.8624	24.0451	17.3256	16.271	16.126	145.095	160.165	144.877	92.0177	68.6074	60.4698	22.3654	15.4513	18.7002	9.87664	4.9917	5.09664	140.445	120.109	145.491	67.1452	58.2547	64.7771
Solyc01g080720.4	125.555	128.807	109.592	319.105	253.012	251.911	93.0606	85.0667	88.092	200.935	206.035	202.389	150.781	110.551	123.094	216.539	229.548	182.68	67.5548	98.4345	73.6152	200.664	163.458	150.753
Solyc01g080740.1	1.43034	2.81803	4.09976	0	0	0	3.56315	2.85635	2.39858	0	2.12541	2.90972	0	0	0	0	2.0015	0.847373	6.35746	0	0	0	0	0.825327
Solyc01g080750.3	265.405	249.454	272.679	32.3809	5.90996	7.14169	251.957	285.538	292.21	2.96401	6.35456	2.89436	326.047	381.95	406.995	8.70025	7.01139	10.1583	259.319	265.155	343.656	3.24233	1.01922	2.48211
Solyc01g080760.4	211.32	124.139	177.246	189.43	151.525	208.601	365.733	287.064	222.629	197.369	158.522	169.387	146.917	140.537	153.67	166.748	167.762	176.644	327.297	257.076	197.689	152.322	175.148	173.122
Solyc01g080770.3	619.79	742.786	694.084	640.684	565.221	599.903	655.785	688.948	586.463	368.632	375.584	223.07	661.066	638.882	677.953	573.12	473.069	471.57	575.434	562.212	602.008	440.435	476.59	385.077
Solyc01g080780.2	401.442	360.757	414.381	557.765	522.048	584.693	458.919	513.042	354.122	867.408	575.276	537.875	316.858	268.592	290.825	435.504	508.973	465.643	333.843	332.259	346.849	643.787	725.397	585.733
Solyc01g080790.3	4.90591	4.13729	2.41762	2.50322	1.00898	2.34896	16.6435	23.4347	18.6736	0	2.09661	4.2736	0	0	0	1.24945	1.00404	1.6877	64.6308	26.0255	46.6702	7.86414	4.18733	2.49999
Solyc01g080800.3	0	0	0	0	0	0	0.662247	1.01913	0.743063	1.41149	4.09321	6.86955	0	0	0	1.26342	3.02546	0.836901	0.728868	1.82375	0	6.1644	2.22851	0.846299
Solyc01g080810.3	542.49	395.283	420.337	265.858	272.783	272.252	1529.6	1436.55	1329.91	1369.65	918.967	820.453	500.255	538.242	561.696	588.395	395.172	339.91	1254.77	1232.73	1287.83	1034.6	872.431	822.317
Solyc01g080830.3	150.183	164.596	145.586	140.94	171.601	138.327	68.2436	81.8953	112.086	90.0146	97.1477	102.279	141.525	155.598	127.302	181.124	170.401	195.373	97.0486	116.848	126.176	102.735	91.4176	82.9124
Solyc01g080840.3	759.496	658.679	679.414	483.522	528.545	551.689	3064.26	2684.09	2060.89	3530.84	2363.7	1849	614.765	695.093	612.182	893.139	792.367	763.073	2901.41	2470.92	2246.56	3011.63	3286.16	3281.38
Solyc01g080850.4	1364.97	1190.59	1158.9	1814.53	1914.68	2177.34	1156.51	1121.94	1057.74	2379.21	1987.21	2066.46	1358.56	1353.78	1416.82	2116.14	2137.84	1867.55	1076.58	1116.78	1063.27	1615.07	1740.32	2067.26
Solyc01g080860.3	687.074	869.218	704.627	1142.68	1190.58	902.222	548.88	673.818	743.959	1283.81	1160.82	1198.95	824.396	891.298	854.622	1364.79	1353.57	1003.58	540.818	578.575	752.778	1111.27	823.766	765.301
Solyc01g080870.3	29.6444	27.0843	18.2074	12.3851	8.64366	6.43809	54.2486	58.2301	43.8208	156.55	252.626	154.51	21.7033	12.9059	32.8466	42.6283	49.9378	34.8135	35.5927	39.6771	48.9932	67.5053	59.4668	31.1929
Solyc01g080880.4	677.371	774.119	664.328	567.916	562.886	523.964	923.047	1025.2	1023.47	825.208	726.288	844.635	791.081	744.727	831.524	535.691	446.725	470.966	967.817	1034.56	1157.72	727.785	621.08	697.265
Solyc01g080890.2	130.835	188.46	123.263	172.659	186.303	178.774	88.1298	80.3613	126.811	285.612	216.704	614.867	164.792	173.41	112.293	275.664	255.803	321.484	115.076	141.367	216.402	182.583	181.026	276.161
Solyc01g080900.4	176.454	404.583	287.056	159.989	184.567	104.262	335.996	373.738	597.326	58.4841	64.0614	77.6745	410.803	419.876	358.043	219.022	202.896	210.429	301.424	495.923	599.911	84.9339	73.8412	74.8445
Solyc01g080910.2	408.263	293	286.924	330.737	332.342	380.922	112.559	89.526	95.9117	64.0274	82.8775	81.4516	399.697	305.577	363.466	136.48	207.165	155.062	143.781	123.988	102.357	53.3856	68.7214	85.0187
Solyc01g080920.3	181.919	195.564	170.513	223.369	189.885	209.828	0.717884	0	0.805411	0	2.13307	1.46307	247.496	180.442	239.673	235.25	262.943	194.248	3.20669	0	0	14.7392	5.00344	7.40819
Solyc01g080930.4	497.842	482.031	483.383	249.634	278.111	300.504	397.863	368.019	447.177	488.466	313.07	318.166	433.908	486.715	449.89	532.253	402.085	482.437	381.734	405.525	340.083	350.527	276.326	221.681
Solyc01g080940.3	496.186	565.165	520.18	450.901	489.469	413.031	350.423	377.713	418.826	315.051	378.979	479.946	553.844	575.478	523.525	531.72	578.169	512.917	378.267	379.094	392.073	508.88	567.158	424.501
Solyc01g080960.4	416.688	376.038	373.973	469.896	668.359	466.41	0	1.92203	3.16608	7.39297	12.6889	2.88724	396.223	426.321	422.207	785.548	604.22	678.59	2.35565	5.6147	4.85762	25.0071	14.3286	21.5361
Solyc01g080970.3	12.1547	8.45172	13.1163	8.70366	7.82009	9.56271	0.712376	0	0	0	0	0	4.23714	9.14141	11.4783	13.0277	18.0144	16.9466	0	0	0	1.06777	0	0.825433
Solyc01g080990.3	133.835	163.573	168.195	108.137	66.366	118.841	181.902	161.711	159.264	71.5404	110.575	32.0314	86.7948	116.105	130.821	49.6115	83.0517	58.477	92.2926	104.315	117.032	48.9952	104.924	89.1032
Solyc01g081000.3	14.9439	14.0158	17.9624	18.6807	39.3936	35.7115	12.7411	16.2871	7.1474	128.947	86.8513	69.4718	11.3399	13.1241	7.71423	45.364	49.0789	47.4064	18.9199	13.1179	14.5899	62.6696	70.3141	71.1503
Solyc01g081010.4	8669.62	7250.74	7663.57	7332.07	7310.03	7891.41	10334	8905.95	7600.24	6362.4	6034.28	5514.4	7133.38	6431.88	7129.71	6216.14	6139.73	6556.75	9877.53	9742.84	8268.74	6347.76	7074.37	7316.19
Solyc01g081020.1	14.419	12.7901	12.3838	8.67849	15.4364	12.0409	28.8189	22.6221	20.2078	25.5182	21.3681	14.6711	4.21006	12.9453	11.317	22.8834	23.9831	19.5192	12.0769	15.0929	9.78571	13.5973	9.96095	23.8395
Solyc01g081030.4	748.025	931.384	745.194	776.396	762.868	662.635	702.862	724.564	803.168	628.039	591.1	559.497	811.779	900.31	870.098	574.436	632.147	501.873	731.922	849.513	885.364	639.923	473.303	517.003
Solyc01g081040.4	86.8253	89.7101	89.003	94.6456	95.5147	84.1278	19.1142	29.6963	16.6795	4.44687	29.6585	13.0273	87.8778	103.67	107.017	134.223	157.25	150.687	29.1727	28.1111	34.0446	18.3641	27.5095	20.6822
Solyc01g081050.4	223.089	322.454	236.044	401.788	426.881	322.514	187.902	216.529	290.066	406.906	461.818	380.167	247.566	272.154	279.159	345.307	334.259	265.158	170.463	183.736	234.067	269.802	230.893	320.144
Solyc01g081060.4	4571.38	5214.34	5598.88	3384.42	4521.23	3737.7	1444.63	1383.98	1300.47	4484.05	3516.03	2985.89	3502.43	3490.53	3417.83	7350.72	6475.45	6422.52	683.535	821.373	738.723	2749.59	2645.99	1696.86
Solyc01g081070.3	1061.43	891.458	963.366	1262.35	1278.95	1321.39	800.794	866.517	759.261	1592.78	1410.63	1337.54	1028.2	929.774	1069.87	1593.92	1334.81	1309.81	855.491	859.622	846.744	1213.1	1229.53	1248.06
Solyc01g081100.3	20.0732	29.6653	13.9679	12.4223	10.7073	11.9815	0	0	0.802144	0	0	1.45852	4.22843	7.81345	5.713	5.57786	8.0026	2.5433	0	0	3.25343	0	1.00593	0.82435
Solyc01g081110.4	41.8377	25.5949	30.5607	50.8214	41.4501	78.7047	67.7743	42.3878	33.1652	36.0447	42.7516	26.4228	31.5622	10.3503	30.1508	32.154	31.9743	23.7649	29.8159	25.4763	45.678	18.8019	22.8886	35.3387
Solyc01g081120.2	41.9921	35.1839	29.3613	31.4619	23.8814	50.0921	42.6608	30.9506	32.671	43.0501	45.5615	44.7455	16.7099	24.4526	11.2341	24.507	19.1235	35.2968	41.8956	20.2509	35.0932	28.262	33.5062	29.4044
Solyc01g081140.1	0	0	0	0	0	0.801653	0.718971	0	0	7.49419	4.2693	1.46477	0	1.29662	0	3.71294	0.999581	1.69684	0	0	0	3.14972	0	0.822678
Solyc01g081150.3	258.114	546.579	304.826	439.204	420.217	269.536	287.404	274.111	509.392	489.568	505.554	544.619	369.732	454.348	345.013	498.399	447.749	391.614	277.335	323.595	486.2	485.459	303.162	255.738
Solyc01g081190.4	662.883	1073.91	727.081	455.452	613.325	419.225	462.792	583.877	667.359	361.059	455.757	432.996	743.236	970.565	788.966	451.468	521.342	514.93	423.282	408.209	562.576	571.375	482.889	306.974
Solyc01g081200.3	124.138	252.565	142.727	265.281	299.328	166.881	122.863	109.265	254.669	258.648	346.108	335.013	154.064	162.566	126.555	194.243	196.771	189.896	165.61	192.476	210.893	301.651	198.651	173.275
Solyc01g081210.4	35.0238	12.6736	36.8803	21.1396	11.7356	48.5979	26.3474	12.3861	15.9785	20.8397	8.49846	8.72409	35.3174	22.2074	30.6241	15.5109	13.011	13.5565	15.0854	13.1481	11.3713	13.8912	12.134	19.8132
Solyc01g081240.3	45.4729	41.2636	37.1881	89.2276	77.0406	90.8011	28.1431	42.3547	29.1455	28.5527	27.8	20.5644	30.1448	36.2022	48.9432	32.1464	47.9558	28.0118	29.0397	26.4283	17.9501	13.5583	11.9289	29.5766
Solyc01g081250.3	53.879	27.9195	2049.27	855.408	2884.06	919.884	9.15519	6.73808	361.879	54.6385	42.2592	1457.52	41.9361	23.7169	26.2044	2924.6	1766.95	1799.22	15.6716	20.5732	14.5639	939.237	114.892	216.325
Solyc01g081270.2	3089.36	3228.99	2635.22	1727.19	1723.84	1868.06	402.642	331.459	326.655	218.383	483.751	297.44	2965.65	2904.95	2955.96	1413.15	1650.99	1541.44	256.4	212.023	249.929	305.027	246.594	239.648
Solyc01g081290.4	262.116	278.607	288.884	407.678	375.225	389.462	280.421	233.688	270.363	732.007	464.563	526.206	230.475	257.497	283.802	518.187	517.651	453.982	243.838	251.226	224.444	677.936	731.463	683.821
Solyc01g081300.4	317.993	300.607	302.451	249.381	274.902	327.713	415.246	494.266	441.694	495.843	422.502	450.883	291.669	294.508	302.862	256.247	237.925	262.983	346.63	371.266	360.093	384.804	359.905	381.83
Solyc01g081310.3	1065.65	1078.21	1047.88	1311.65	1828.07	1702.66	193.841	149.921	168.524	183.679	229.963	245.113	957.503	855.284	830.787	1820.65	2684.72	2466.3	106.161	54.5631	78.094	123.998	133.714	161.547
Solyc01g081320.4	109.3	186.961	104.378	147.324	138.055	139.36	153.577	218.526	224.315	262.206	267.81	204.78	114.718	122.461	120.834	78.4275	97.8572	72.1888	146.684	137.058	220.582	190.568	144.422	165.721
Solyc01g081330.3	73.3702	58.1255	53.5596	33.5009	40.6658	40.8578	60.3328	56.716	50.7666	14.9776	36.2712	27.8092	47.095	48.0124	58.6969	21.6648	24.9929	22.0559	48.1295	44.2841	58.653	18.9329	12.0005	27.1583
Solyc01g081340.4	34.9485	44.959	36.8128	54.7544	48.0835	39.7591	24.1407	22.9282	29.4743	11.8835	14.8509	29.0153	15.5653	17.0206	22.0922	55.8826	54.066	35.5708	22.1542	23.4525	30.8338	11.8177	8.11987	12.3963
Solyc01g081370.4	0	1.4112	0.820971	2.48529	0	1.5962	0.714042	0.950384	0	1.49148	0	0	0.705256	0	0	1.85994	0	2.54283	0	0.940126	0	0	1.00761	1.64947
Solyc01g081380.4	183.862	159.276	166.499	79.5598	70.3135	82.1236	164.694	166.549	144.781	44.6957	34.0143	49.4828	191.289	202.288	203.529	82.4909	85.0588	80.5058	198.78	168.186	183.642	65.0356	52.498	49.5113
Solyc01g081390.4	558.393	661.809	499.218	467.5	350.553	357.824	468.634	449.017	618.648	360.041	309.712	231.654	673.229	624.368	670.287	280.85	261.846	255.418	503.504	526.2	588.607	321.594	241.313	198.997
Solyc01g081400.3	64.1533	77.7126	53.4568	118.678	124.948	124.357	81.0805	64.9434	71.3638	74.9035	98.9351	84.5648	51.3933	60.9653	44.0961	95.3911	89.2792	80.2671	55.1404	61.538	58.1002	91.8424	92.2032	89.7518
Solyc01g081410.4	77.5279	79.2191	63.3377	109.266	85.4787	131.151	37.9618	46.4361	39.376	56.8022	49.0064	49.6583	92.2263	76.7249	85.5013	58.2293	89.0077	72.9263	51.9681	48.0028	32.5544	64.4868	50.1799	57.6667
Solyc01g081420.3	66.1218	62.3013	50.1218	50.0055	50.1555	43.2043	69.6899	80.6745	52.3871	27.8447	48.3425	20.0201	57.1988	53.1358	62.9543	33.0691	30.1044	13.5123	47.208	59.6032	41.9167	37.8366	23.9213	34.1079
Solyc01g081430.4	811.253	874.769	802.674	848.653	905.028	917.529	845.86	858.211	864.563	785.193	879.766	677.529	707.338	666.032	718.554	600.092	584.455	478.652	656.435	768.917	666.834	696.001	615.72	646.133
Solyc01g081440.3	1049.81	703.531	928.039	1420.74	1720.88	1626.48	804.88	793.557	616.828	1309.07	1006.51	846.611	1028.58	1058.81	1114.53	1702.58	1624.83	1940.93	719.098	691.481	619.791	887.782	736.978	1113.82
Solyc01g081450.3	1057.17	1063.66	1286.32	852.382	805.742	897.312	520.769	541.713	559.082	514.103	478.823	698.801	1241.28	1429.44	1143.41	981.55	1216.22	1311.3	767.144	799.418	617.41	528.104	519.332	631.504
Solyc01g081460.3	30.7435	47.8919	39.3481	50.979	50.8324	42.2345	51.2895	73.3392	81.52	165.273	146.625	152.715	38.1349	41.7903	57.3937	55.2133	47.0377	71.1754	62.7509	47.9032	86.1077	192.21	172.827	156.009
Solyc01g081470.4	182.659	190.538	179.813	150.353	204.677	150.858	168.544	151.086	172.269	205.85	163.83	167.586	219.313	204.629	210.724	211.403	151.071	166.984	161.736	162.653	164.235	190.248	137.003	130.3
Solyc01g081480.3	10.0054	4.22393	4.9168	1.24356	1.95635	0	109.642	93.3884	87.0664	26.7904	38.2396	17.4457	20.4863	14.3716	17.2301	4.34326	7.00612	4.23629	112.719	81.7	146.193	56.653	41.4678	34.6755
Solyc01g081490.3	261.903	243.921	239.307	212.976	235.067	173.119	1355.21	1186.21	1018.49	1834.56	1192.97	912.942	244.918	276.002	285.93	351.445	253.654	256.46	1247.84	1040.44	1166.37	1516.01	1460.3	1235.01
Solyc01g081500.4	1050.63	1053.69	1124.66	1079.84	1147.15	990.168	1602.47	1463.13	1360.06	1949.76	1592.79	1794.1	973.549	1122.29	1021.29	1135.64	1137.88	1313.79	1639.46	1495.5	1307.71	1799.74	1645.81	1613.81
Solyc01g081510.4	158.567	130.863	163.814	356.972	332.879	295.388	219.115	241.266	173.201	322.794	324.913	329.819	144.88	147.724	150.431	248.237	275.268	213.486	231.575	209.353	152.65	411.052	406.992	329.508
Solyc01g081520.3	898.089	757.655	770.262	367.72	352.932	406.723	698.129	772.092	687.366	436.914	370.594	374.116	810.858	738.807	842.408	363.144	343.513	375.367	739.632	695.609	552.215	315.024	313.695	386.453
Solyc01g081540.4	1695.48	1393.45	1696.24	1093.21	1234.38	1231.84	1434.05	1358.83	1281.84	1649.35	1428.36	1281.05	1155.61	1264.06	1288.56	1362.79	1341.43	1248.94	1823.07	2002.5	1548.36	1806.96	2208.02	2532.07
Solyc01g081560.2	28.2892	35.7595	34.0247	60.6169	53.5114	65.3696	34.8723	26.1918	40.7537	31.7102	32.1817	19.1941	44.6946	30.8688	44.8018	33.3205	34.9349	24.6383	22.7697	20.8171	16.355	11.3342	20.6975	29.5032
Solyc01g081570.3	1527.94	1242.72	1507.89	1524.08	1636.05	1827.94	1932.14	1660.39	1552.06	1144.07	1161.5	1540.06	1279.69	1209.66	1332.76	1753.56	1752.25	1965.22	2671.04	2635.83	2258.87	1116.9	1187.07	1657.59
Solyc01g081586.1	0	0	6.8135	0	0	0	0	0	0	0	0	0	0	0	0	0	0	0	8.2592	0	0	0	0	0
Solyc01g081590.4	0.654726	0	0	3.8254	3.38044	0	0	0	0	0	0	0	0	1.4323	0	5.11001	3.03638	4.15192	0	0	0	0	0	0
Solyc01g081600.3	4794.55	5651.35	5837.59	4975.13	5241.77	3547.16	15.7268	5.93634	4.60313	4.33587	20.8151	78.9021	5423.33	5719.12	5573.75	3952.76	4279.55	4715.99	80.2138	18.4836	28.8181	159.38	57.6043	94.6227
Solyc01g081605.1	2.14831	0	8.20864	3.72813	0.97509	0	0	0	0	10.4388	4.25452	7.28419	4.93737	3.91128	2.8619	4.3401	6.00313	4.23793	0	0.940052	0	0	0	0.824799
Solyc01g081610.3	187.715	139.482	114.069	39.653	71.2331	54.654	334.951	345.313	242.156	108.227	119.775	117.543	211.672	196.471	236.139	94.5754	107.895	112.902	392.204	344.558	282.34	173.017	155.999	151.971
Solyc01g081620.3	22.351	25.582	18.1639	12.3975	0	4.81666	20.8956	13.1951	9.70065	1.50117	2.13691	0	34.3803	38.833	37.7188	6.803	8.99356	5.94071	23.3513	29.2436	30.9891	4.18307	4.97988	2.46607
Solyc01g081630.4	70.823	57.788	54.1306	54.6981	52.7386	66.1748	0	0	0.79985	0	0	1.45531	49.4119	48.2903	71.6704	72.5683	51.0357	112.707	1.59013	0.939563	1.62512	6.39762	1.00965	1.65041
Solyc01g081640.4	26.0165	28.495	22.3362	40.878	31.7177	37.0032	17.348	13.1567	19.463	9.02746	14.9814	11.7662	32.9175	28.4075	57.2942	47.5794	35.9585	44.9988	8.08282	17.0003	13.0619	10.3979	10.9115	20.5266
Solyc01g086640.2	1085.06	1006.19	872.985	1904.96	2017.47	1799.14	211.152	262.099	275.836	1533.6	1001.81	1475.64	1289.09	1191.46	1285.19	2271.2	2523.95	2410.54	392.205	476.078	563.372	613.032	348.989	516.374
Solyc01g086650.3	2573.22	2455.16	2412.23	2013.17	1528.36	1752.07	442.574	474.864	437.498	621.648	463.793	476.977	3040.97	2559.66	2910.56	2306.6	2180.33	1998.72	543.759	640.616	531.773	637.495	560.472	684.653
Solyc01g086660.2	69.6952	139.077	68.8264	112.342	139.785	83.5989	1.88954	3.1823	2.82674	9.51784	41.8091	34.3162	128.02	146.934	133.2	137.607	205.574	123.598	10.9941	7.13863	18.6033	26.0726	28.619	24.9539
Solyc01g086670.3	29.4206	134.448	63.1478	31.5179	40.8968	32.191	8.73225	20.1191	25.6248	116.967	255.709	377.922	62.0323	80.6583	54.7126	49.1088	88.6374	48.6705	19.2683	28.4387	58.8395	50.2803	59.0111	80.0244
Solyc01g086680.4	86.288	171.28	149.447	37.4375	69.6101	21.3119	16.1468	8.68843	13.39	1.47336	8.43854	12.9434	92.5657	106.988	107.189	63.5223	86.2253	70.1758	7.80659	4.66998	6.46564	7.68162	5.1503	8.29756
Solyc01g086690.2	70.9106	44.2255	67.0791	54.4799	37.4116	37.8487	96.2997	106.029	111.289	13.5575	6.42588	20.6175	102.156	70.9259	104.975	29.0284	54.9237	31.4213	68.8433	96.3953	60.4457	10.3663	3.95928	8.20554
Solyc01g086700.4	0.723554	1.42658	1.65623	2.47639	0	1.61054	0.724025	0.938351	2.43688	1.50634	0	1.47263	0.699715	0	2.81199	1.23527	3.99448	2.54766	0.809878	12.2855	3.26728	1.03671	0	2.4617
Solyc01g086710.4	689.087	774.127	684.196	911.036	798.134	767.277	675.405	792.097	774.905	739.899	685.34	569.682	686.753	635.259	704.996	563.528	521.813	413.056	444.721	541.815	554.958	549.476	493.962	538.681
Solyc01g086720.3	233.765	203.297	252.462	85.3324	80.1607	103.377	94.5552	85.0334	57.9371	33.2475	36.4929	39.8998	198.899	186.332	208.776	131.388	81.8339	122.36	100.977	143.888	58.9005	56.5544	78.7322	65.5346
Solyc01g086730.4	66.7788	114.619	82.2763	81.9416	60.1971	67.9913	27.2282	5.68408	26.5286	13.4568	49.0155	105.189	85.8716	79.3024	78.8137	137.506	173.006	134.836	11.1982	9.41366	29.3027	14.79	11.0342	23.0635
Solyc01g086740.3	914.534	791.903	914.236	1125.56	1141.57	1022.24	749.703	715.064	685.825	1450.6	1594.49	1250.5	726.008	807.441	756.774	1649.21	1446.87	1693.21	779.875	757.632	641.083	1747.08	1869.35	1628.98
Solyc01g086750.4	3613.42	3037.54	3291.1	3764.15	3767.68	4038.19	3120.45	3194.94	3025.39	4035.61	3357.62	2945.65	3460.81	3072.22	3508.92	4114.79	3506.45	3218.22	2657.25	2851.39	2636.62	2962.85	3090.94	3346.11
Solyc01g086780.1	0	0	0	0	0	1.4947	0	0	0.72638	0	0	1.34928	0	0	0	1.90558	1.01036	0	0	0	0	0	0	1.70524
Solyc01g086800.4	284.419	344.401	310.956	175.394	73.7727	101.657	429.479	892.649	857.933	18.4875	240.755	292.216	519.322	639.108	525.229	30.2494	259.96	158.479	362.136	439.587	685.895	88.1291	170.337	311.26
Solyc01g086810.2	241.576	446.335	296.294	420.589	400.305	285.719	134.426	158.063	245.377	146.488	197.397	131.422	338.669	285.5	259.425	188.808	357.325	198.81	123.631	157.084	184.821	196.746	184.268	119.645
Solyc01g086820.4	729.924	817.102	761.682	199.453	177.584	171.947	1083.91	1860.06	1740.19	46.4036	166.911	180.989	1301.76	1374.33	1257.9	120.861	218.097	176.081	791.223	1035.15	1374.37	115.604	165.401	224.071
Solyc01g086840.3	0	2.81697	1.63941	0	0.977649	0	20.6564	20.9558	34.3632	14.8885	10.6245	20.3605	0	1.30604	0	1.24078	0	0.847315	58.773	52.5978	64.9849	45.9245	67.724	43.7499
Solyc01g086850.3	213.012	226.728	286.858	269.836	249.363	205.554	121.063	100.989	139.021	317.076	318.702	271.914	244.388	211.613	276.553	392.108	390.328	314.344	104.812	100.491	152.703	332.283	290.181	210.511
Solyc01g086860.3	345.653	308.33	311.716	420.215	497.518	634.797	256.727	271.605	270.085	425.946	543.919	549.841	212.55	238.092	212.929	328.96	365.337	496.445	252.566	232.671	220.736	347.206	460.72	496.935
Solyc01g086870.3	983.118	1302.6	1042.18	913.272	1081.84	857.87	2663.29	3173.07	3566.44	3573	3308.8	4346.15	1133.96	1140.85	965.025	1633.02	1923.52	1319.92	2487.53	2664.32	3075.76	6829.59	7643.83	5717.78
Solyc01g086890.3	2105.46	1987.06	1952.53	1333.3	1444.7	1624.46	1785.39	1737.69	1553.52	1978.3	1843.77	1979.29	1771.07	1846.94	1826.79	1864.26	1766.26	1889.64	1803.88	1665.27	1537.42	1717.34	1837.96	1856.44
Solyc01g086900.4	87.3219	81.7936	82.8726	57.1743	81.9711	67.8001	330.313	350.974	356.182	220.6	216.909	203.853	86.7894	120.008	112.662	99.8401	83.0505	90.6832	342.959	296.041	342.982	226.823	228.985	202.949
Solyc01g086920.3	580.855	275.547	405.167	444.675	349.287	712.682	5590.37	5011.19	3623.1	858.636	1405.3	1229.9	462.91	425.704	551.034	348.89	256.07	377.277	10373.7	10779.8	7127.59	2036.07	3164.07	3979.4
Solyc01g086930.4	139.414	81.1714	105.022	56.9907	45.2061	55.4827	132.919	135.403	149.124	18.0469	29.9539	29.4016	114.902	94.3068	135.356	49.4416	54.9414	51.7868	92.0757	116.142	120.798	8.32761	18.862	16.4251
Solyc01g086940.2	137.954	221.09	154.081	161.654	181.895	111.538	102.545	114.33	142.213	120.575	157.224	95.9673	236.623	198.556	244.026	135.254	128.108	105.063	104.808	119.273	154.326	134.63	77.8567	83.3797
Solyc01g086950.4	227.596	175.681	210.3	115.718	116.714	130.447	146.329	154.703	168.954	90.6404	114.589	119.003	187.444	192.398	195.839	76.3639	82.0957	127.894	132.203	127.603	121.731	81.5829	97.383	86.7601
Solyc01g086960.3	3244.83	3027.27	4421.02	3297.53	2354.22	3524.67	3085.9	3105.75	3038.66	5499.81	4820.47	8909.96	4000.82	4127.54	3492.3	3648.33	5561.8	4764.31	3633.59	3920.37	4156.32	7103.43	9995.54	10376.8
Solyc01g086970.4	1582.02	1920.4	2112.43	3250.62	3939.71	3561.11	1338.86	1392.59	1175.7	3239.19	4191.93	3570.82	1486.55	1566.52	1552.43	3350.5	3477.46	4453.15	1381.02	1480.54	1210.81	3537.36	3916.5	3184.31
Solyc01g086980.4	533.039	562.837	569.023	835.913	971.937	714.952	460.613	460.491	492.273	1210.89	1037.04	962.35	690.042	612.76	672.567	1097.85	1068.76	938.147	413.898	514.105	484.363	869.231	947.214	891.945
Solyc01g086990.3	1298.86	990.194	1260.12	1782.4	1945.4	1805.89	1586	1510.04	1047.87	3196.28	2358.39	2190.41	1145.68	973.289	1215.46	2422.81	2274.6	2025.57	1401.96	1443.26	1063.24	2027.08	2561.97	2590.08
Solyc01g087010.3	14.8002	1.38728	6.47794	0	0	0.78686	0	0.969668	0	0	6.31372	2.86571	6.42561	2.65149	11.7651	0.623536	3.00955	2.53459	2.32876	0	1.61366	0	0	1.66231
Solyc01g087015.1	1.40579	0	2.42369	0	0	0.785011	2.08859	1.94579	3.12444	0	0	0	0	1.32944	0.984939	0	2.00719	0	0.77298	0	1.6116	0	1.04144	0
Solyc01g087020.2	381.761	673.474	487.758	723.282	674.464	549.642	59.2461	82.3142	148.813	115.737	295.246	701.529	579.445	840.61	701.898	686.519	1026.16	796.684	81.7387	107.439	184.631	177.541	250.56	361.948
Solyc01g087030.3	853.706	983.731	527.293	1276.82	1466.23	1463.49	599.621	574.824	197.388	986.888	1209.64	1118.06	637.61	702.124	657.186	1054.82	1208.69	1282.6	531.708	534.197	501.776	1062.72	1190.34	1178.59
Solyc01g087040.2	655.567	461.392	456.843	217.068	346.528	210.139	2273.3	1950.66	1427.48	2611.75	2235.55	1631.06	323.033	390.575	391.081	508.007	419.03	342.491	2035.94	1429.73	1245.2	2904.24	2419.64	1725.1
Solyc01g087050.3	4.26318	2.79862	3.26165	2.49203	1.97444	4.75516	38.8512	33.596	45.174	45.8786	23.2778	36.1259	3.54784	2.62901	1.9336	0.621762	1.00187	1.69257	47.9707	29.0236	29.1588	31.4554	60.2847	32.2895
Solyc01g087060.4	95.6764	84.3943	117.09	54.7344	57.7981	60.491	139.367	136.431	115.675	199.257	154.985	228.025	49.4852	62.7743	61.361	62.6883	64.0664	72.8509	102.244	73.2127	95.7954	169.288	198.562	205.67
Solyc01g087070.4	42.9769	42.3402	48.4412	88.2248	49.7102	69.4404	9.28373	12.3535	32.8496	17.8993	25.5313	45.1736	39.4915	61.2609	43.864	59.516	78.0373	68.6578	12.7469	11.2821	30.8952	27.6364	34.2531	36.2868
Solyc01g087080.4	150.641	90.4676	140.574	14.9036	24.311	15.1848	107.335	100.543	89.1124	7.46878	29.8158	24.8107	141.585	182.196	175.966	28.5026	29.0062	47.4805	140.551	136.428	117.157	10.5904	43.2085	57.687
Solyc01g087090.3	445.484	512.149	448.63	295.859	583.756	340.992	272.412	350.016	361.023	644.91	703.482	924.366	307.619	349.613	323.485	649.395	678.495	789.724	271.758	302.621	349.103	1744.37	1799.57	1170.12
Solyc01g087095.2	6.54147	8.60072	6.65032	3.70852	22.861	7.27612	11.6563	12.1298	8.17326	15.1297	12.8898	17.7549	5.57802	5.13381	7.44154	9.86512	9.97745	8.49898	8.15901	5.68316	8.18495	20.5066	28.4826	61.4021
Solyc01g087120.3	3718.71	4258.33	3830.89	3419.69	3892.97	3354.79	2703.66	2600.53	2823.85	2421.2	1998.47	2193.49	4370.4	4340.37	4591.54	4985.39	4214.17	4545.42	3237.53	2943.72	3109.31	2498	2131.57	1861.94
Solyc01g087130.4	50.6214	22.4708	47.4329	23.6469	14.7279	29.4124	14.1935	16.2482	8.75834	5.93966	10.6052	14.5022	58.0322	78.5863	73.0454	24.2189	30.0385	20.3247	34.7934	29.0757	21.0932	19.3556	16.25	18.1844
Solyc01g087140.4	132.39	108.567	126.341	49.7199	48.8064	46.2562	109.839	94.1851	92.8244	10.4319	14.8841	17.4698	201.126	228.32	199.608	42.1713	28.018	53.391	88.2999	124.044	82.8938	21.3077	18.1632	28.0524
Solyc01g087150.3	1292.68	637.05	659.963	670.587	854.986	1103.5	44.7042	55.5729	46.1097	13.5172	17.101	10.2759	2070.43	1939.32	2052.03	461.899	804.349	801.222	40.2939	36.7997	65.2552	27.1562	18.907	40.269
Solyc01g087160.2	1016.07	766.184	970.266	1195.05	1200.68	1596.17	736.57	656.782	526.388	1382.82	1966.19	1540.86	674.884	594.033	616.516	1353.09	1493.88	2052.16	833.64	801.912	719.331	1393.4	2186.49	1883.91
Solyc01g087170.3	1916.52	1830.21	1979.09	3540.66	3398.95	3243.63	1519.06	1540.85	1425.09	3781.62	3378.82	2818.36	2361.72	1997.17	2245.12	4191.47	4275.92	3251.64	1528.55	1636.09	1543.15	4190.29	4819.69	4505.79
Solyc01g087180.4	66.7319	108.01	196.056	31.3696	56.2242	36.5352	1.37193	1.97285	5.38749	115.895	93.8222	25.4248	29.5749	40.3454	134.546	293.796	284.471	326.813	1.51917	0	0	172.147	193.318	7.52824
Solyc01g087190.4	94.1582	100.363	111.366	56.1384	73.4758	59.2498	259.384	248.774	157.733	165.17	137.215	103.651	115.979	137.229	118.686	44.2016	53.1306	44.8199	339.324	293.423	216.697	160.921	168.644	131.871
Solyc01g087200.3	21.7433	32.8703	27.367	30.9361	19.1356	20.1615	117.563	106.746	163.648	64.8793	62.1847	50.1576	31.4457	36.0445	28.9742	17.2826	23.9591	20.3874	121.006	127.689	170.029	117.697	118.438	71.3286
Solyc01g087210.3	8748.48	7878.63	7399.36	12484.7	13224.8	12173.2	7092.34	7566.48	7131.57	9990.46	7486.18	10799.5	9808.52	9266.49	9701.19	11867.7	12624.8	9237.33	8978.75	10051	9169.9	10174.4	8572.19	12293.5
Solyc01g087230.3	517.454	409.124	463.835	535.656	539.62	593.83	574.651	542.235	453.238	1012.86	769.067	805.135	434.461	411.818	452.015	801.647	721.542	756.956	534.286	536.642	461.482	894.042	1062.51	848.511
Solyc01g087240.3	630.944	594.096	616.887	260.755	244.809	310.264	338.756	302.337	197.663	164.415	196.016	194.236	490.728	486.396	469.367	224.87	288.029	276.438	338.951	281.417	221.362	226.275	349.298	294.935
Solyc01g087250.3	521.328	545.181	529.066	626.988	599.601	562.669	545.1	526.835	515.165	738.13	645.976	602.479	498.297	480.782	525.806	538.377	576.429	523.772	484.29	502.233	460.253	732.516	739.114	625.921
Solyc01g087260.4	1131.82	1483.55	1351.41	1507.61	1511.95	1124.56	1360.86	1372.51	1550.21	2673.25	2036.3	1676.8	1411.84	1415.01	1593.97	3172.83	3054.89	2153.88	1160.88	1276.26	1570.56	4089.22	3194.82	2196.59
Solyc01g087270.3	0.566145	2.08992	1.34461	0	0	0	9.15856	4.98755	20.2654	110.699	48.7875	11.8858	1.84017	0	0	9.46915	1.03	0.869909	4.1511	2.5056	19.4438	57.4257	7.25739	5.64117
Solyc01g087280.2	13.5843	1.40859	1.6395	0	0.977546	0	17.0965	0	0	0	0	1.45443	3.53101	2.61189	2.86968	13.6482	3.00241	5.93128	0	0	0	0	0	0
Solyc01g087290.3	166.366	187.38	172.394	135.186	141.089	144.359	453.252	440.763	468.962	430.37	354.466	363.447	123.595	163.29	132.265	142.922	105.946	128.972	466.984	401.635	401.022	353.393	368.227	406.305
Solyc01g087300.3	224.276	221.002	235.528	184.919	206.452	215.377	276.272	266.789	247.965	182.607	228.193	193.065	163.16	186.992	150.702	183.887	166.973	192.541	286.057	266.555	239.426	219.146	273.331	237.921
Solyc01g087320.3	366.2	416.986	378.961	369.661	440.305	356.425	201.707	252.966	272.862	455.257	433.86	332.789	306.174	320.977	314.583	421.171	369.19	371.384	167.983	149.631	176.768	372.498	355.748	360.287
Solyc01g087330.4	22.0013	29.35	19.5508	27.4228	35.6042	23.7519	22.5696	15.38	33.235	96.0902	107.841	93.816	7.81202	13.1608	7.74953	30.4786	17.035	33.8435	20.4092	14.971	17.8096	79.4099	86.0013	94.4365
Solyc01g087360.3	0.70986	1.39791	0.814755	8.72486	18.7852	10.2943	2.11646	4.80508	2.37456	14.7859	12.6889	7.21809	3.55039	0	1.93673	11.1955	3.00607	5.92285	2.35565	5.6147	4.85762	8.69812	10.2347	5.79819
Solyc01g087370.2	115.928	105.024	103.914	50.8535	64.7671	60.1389	72.6441	85.9093	124.269	50.9745	68.3216	79.1209	66.7237	97.2174	59.54	40.2193	43.9793	33.9387	61.0655	55.6197	61.9407	56.6553	27.9513	59.2245
Solyc01g087390.2	42.9027	69.0288	54.1087	67.1405	66.4615	46.2234	48.4474	57.1395	51.9568	49.1405	46.7535	40.7286	62.1405	54.8434	45.9063	43.4244	31.0243	20.3363	43.6952	25.362	37.3694	38.4313	47.4931	31.3651
Solyc01g087400.4	280.689	372.671	310.645	230.53	350.707	269.919	194.754	206.207	276.764	438.677	461.813	353.887	227.894	281.953	247.671	254.11	240.792	264.824	133.837	163.263	194.159	296.424	247.66	317.998
Solyc01g087410.4	137.336	127.54	123.559	119.131	137.572	151.363	73.2229	104.975	77.3182	137.742	138.649	102.414	132.186	120.729	124.102	110.816	91.9804	66.1631	65.7358	73.4783	81.4481	123.182	139.099	136.641
Solyc01g087420.4	323.536	353.331	352.717	486.16	664.039	559.309	360.383	376.005	351.331	1606.76	1463.26	1204.89	273.04	306.092	304.242	678.732	682.717	598.973	288.721	277.256	264.959	1305.27	1179.61	1394.79
Solyc01g087430.3	673.945	649.475	678.074	914.163	996.463	973.383	828.353	804.342	721.458	1535.86	1452.58	1207.9	724.822	639.16	714.817	1159.99	1028.06	1043.33	784.08	743.783	685.311	1488.47	1641.66	1475.89
Solyc01g087440.3	17.6419	30.5618	25.1297	12.4884	14.9703	10.2408	3.49948	3.87246	5.49678	14.7011	6.31922	10.0434	32.0969	33.0992	31.3041	17.4513	19.0567	8.45092	3.88921	4.6644	8.07329	5.51874	7.23933	5.81454
Solyc01g087450.3	128.32	141.526	123.594	69.29	74.5969	70.1787	31.2167	27.1455	37.4657	76.9701	36.4596	32.4641	157.195	164.728	180.305	78.381	92.8366	104.49	37.3742	33.1091	39.2424	42.3016	59.191	46.7261
Solyc01g087470.3	471.894	518.064	477.318	468.014	522.121	496.06	308.228	288.838	384.411	1121.71	908.024	971.828	472.894	470.473	465.06	967.396	851.987	930.334	287.286	249.498	314.231	1271.04	1248.25	1013.83
Solyc01g087490.4	2058.75	2314.6	2164.36	3110.41	2990.84	2493.71	1775.7	1768.54	1578.7	4353.6	3295.1	3412.76	2391.2	2137.35	2320.58	4282.36	4569.83	3673.15	1527.74	1485.07	1342.23	3720.45	3760.84	3122.78
Solyc01g087500.3	719.3	566.604	647.098	210.1	107.528	131.853	1098.85	1396.6	1118.27	77.2102	105.311	63.6647	753.348	713.112	881.79	160.268	175.581	168.299	744.893	1017.62	957.918	63.4705	61.8069	145.68
Solyc01g087510.3	2.90058	1.42992	2.48898	2.47443	1.91203	2.42046	0.726205	0	0	4.5287	0	2.95201	1.39703	0	1.8677	1.85135	0.998197	0.849551	0	0	0	5.15574	1.97222	4.09829
Solyc01g087520.3	404.314	433.965	379.59	272.41	286.27	241.448	1209.93	940.257	1174.2	1540.83	1220.2	1098.37	362.127	412.546	381.748	495.182	445.452	403.797	1192.83	1034.49	1134.1	1661.22	1157.91	925.315
Solyc01g087530.3	789.643	681.367	674.787	1037.15	1009.18	956.881	578.018	579.011	558.982	913.934	683.824	763.797	854.933	762.456	949.414	1405.7	1197.06	1065.15	546.144	592.906	560.652	1089.41	958.138	740.515
Solyc01g087540.4	549.639	359.152	376.599	465.692	405.325	514.015	792.439	872.328	806.338	306.305	345.077	204.384	1105.67	1470.14	1215.95	351.289	289.047	320.511	996.297	1029.48	1031.77	262.455	233.009	352.665
Solyc01g087550.3	314.682	340.989	354.226	238.706	321.456	221.592	290.762	322.759	367.792	262.133	225.296	372.452	389.025	411.24	400.589	369.701	366.274	383.014	281.327	327.861	333.106	335.041	291.931	269.054
Solyc01g087560.3	1387.11	1292.49	1481.13	925.724	993.913	616.697	2116.46	2204.31	2107.1	1286.17	1028.17	1517.28	1335.86	1370.77	1478.65	1543.96	1493.66	1569.27	2662.57	2592.55	2875.2	1117.94	1002.6	1519.46
Solyc01g087570.2	100.98	129.519	127.647	157.029	172.243	136.734	295.255	309.724	410.975	110.923	242.623	311.496	192.741	205.751	152.999	204.381	280.521	256.587	472.762	460.009	548.827	128.887	153.015	237.515
Solyc01g087580.3	2.43786	20.0897	100.715	145.63	23.0149	60.7314	10.9282	68.6062	89.6106	7.63211	58.307	159.116	94.5545	97.2069	22.06	13.9527	137.806	70.3375	52.8719	70.6064	135.792	3.34959	27.959	97.8298
Solyc01g087590.3	128.506	96.7774	127.288	261.467	253.189	242.716	220.878	183.49	169.253	141.289	164.684	312.941	97.4293	100.827	119.492	158.247	260.75	209.672	165.421	161.418	187.678	76.0961	109.309	191.407
Solyc01g087600.3	753.466	717.859	745.896	946.452	886.153	815.731	586.09	589.5	634.724	772.937	587.755	522.534	917.116	789.936	925.363	956.513	850.456	725.524	687.686	729.452	851.998	736.146	657.677	662.267
Solyc01g087610.3	546.994	575.089	485.526	263.486	321.961	284.914	554.419	577.065	613.855	344.324	319.698	273.182	665.465	659.733	685.883	565.187	437.174	429.906	608.4	624.552	657.507	395.548	308.424	282.721
Solyc01g087620.3	1521.85	2287.74	1908.22	1351.47	2021.59	1456.17	1308.83	1814.37	2033.31	1505.8	2050.73	2421.27	1408.38	1848.27	1294.25	1416.86	1362.74	1766.65	1372.03	1624.96	1654.43	1578.99	1638.68	1459.92
Solyc01g087630.2	0	0	0.742675	2.56359	0	0.719374	0	0	0	0	0	0	0	1.47614	0	0.646063	1.01517	1.65378	0	0.881955	1.53299	0	0	0
Solyc01g087640.3	484.968	452.384	477.661	300.546	350.998	322.105	345.663	301.593	399.854	443.687	474.954	373.658	418.385	490.578	434.613	281.299	270.053	269.626	308.302	335.913	357.996	368.457	369.722	299.134
Solyc01g087650.4	844.976	740.347	821.014	1095.29	1161.31	1230.85	784.286	776.892	777.815	1147.25	1153.07	1214.02	823.361	774.003	871.665	1072.97	964.009	1074.75	887.34	848.782	852.034	1022.74	1001.04	1005.32
Solyc01g087660.2	0.561675	0	1.33649	2.56349	0	0.640098	0	0	1.64991	1.13337	0	1.05519	0	0	0	0	0	2.65415	0	0	0	0	1.45583	0.949996
Solyc01g087670.3	660.817	645.11	613.282	868.426	927.83	767.497	510.017	579.951	528.992	996.62	810.986	717.574	666.221	621.225	675.745	742.303	757.585	647.394	430.193	530.84	556.073	755.248	788.457	697.418
Solyc01g087680.4	438.783	345.146	402.857	288.832	286.145	434.467	1046.86	818.144	683.876	979.15	917.837	731.645	219.547	221.569	245.48	233.574	211.305	289.574	833.784	688.101	650.359	742.639	919.637	774.841
Solyc01g087690.3	0	1.40828	2.45883	0	0	0.796735	51.9876	40.0133	44.7438	8.93191	12.7483	11.633	0.706311	0	0	3.72252	0	0.847293	54.7899	40.3848	51.9846	19.2307	26.2872	23.1147
Solyc01g087710.2	1.41005	2.77562	1.61999	0	0	0	88.0773	106.616	133.328	71.9703	48.417	44.4351	0	2.6505	0	5.61113	0	0	68.3494	62.4723	100.064	64.1692	42.4712	17.4513
Solyc01g087720.4	839.536	820.661	785.862	1180.89	1209.36	1269.19	854.331	849.948	853.16	1133.84	1161.61	1020.05	810.72	769.448	783.363	1095.37	1331.2	1142.95	749.631	783.01	731.467	766.406	982.552	1140.09
Solyc01g087730.4	1532.43	2052.76	1651.72	1461.73	1726.71	1042.28	7055.28	6406.23	5992.44	9482.06	7356.62	7346.41	1615.74	1910.2	1897.17	3007.51	2686.52	1969.64	6856.48	6119.93	7470.83	11810.9	9219.43	7127.19
Solyc01g087740.1	250.188	91.2385	213.537	163.479	149.806	172.23	52.8074	44.138	56.8106	79.7862	25.692	54.4506	226.121	144.534	248.664	300.243	155.804	203.789	105.173	120.925	115.955	47.7642	60.45	82.0834
Solyc01g087750.4	68.0754	56.4789	45.1732	1.24242	1.94812	4.79077	2637.37	2009.72	1859.87	207.419	108.539	154.532	62.0379	80.7764	52.4084	13.637	10.004	8.47695	2802.24	2064.12	1839.44	152.902	170.132	195.413
Solyc01g087760.2	0	0	0	0	0	0	0.461587	0.787624	0.959632	2.04673	2.79166	0.901221	0	0	0	0	0	0	2.13545	1.72779	0	2.77031	1.38915	0
Solyc01g087770.4	13.6323	8.4832	7.39993	1.24188	1.94425	0	169.637	127.069	83.5162	40.3396	68.1599	49.6321	15.4944	15.6134	4.75416	1.23915	2.00036	2.5437	127.817	128.915	97.6402	79.3869	127.57	100.53
Solyc01g087780.2	3.62345	4.28689	0.829217	1.2375	1.91392	0.806375	2821.79	2565.1	1805.53	1234.07	1258.6	954.349	3.4943	0	3.73937	14.1971	2.99496	0	2566.61	2164.91	2270.75	1410.71	1492.63	1170.84
Solyc01g087790.2	10.1392	1.428	8.28772	4.95111	11.4949	10.4771	276.932	194.948	179.747	128.156	115.735	104.659	17.4801	15.46	6.55091	9.87862	12.9797	8.49361	699.186	651.439	549.138	323.747	382.46	338.735
Solyc01g087800.2	5.78633	1.42603	17.3851	3.71506	1.91974	2.41504	1500.16	1430.69	1884.4	216.837	139.191	253.196	6.99913	6.45051	3.75163	4.94174	6.99082	0.849163	716.317	692.585	756.251	190.925	182.252	225.697
Solyc01g087810.2	99.1721	45.6727	38.9364	21.0459	19.1727	30.6124	1011.37	904.992	650.24	140.152	194.973	238.679	96.5264	78.628	85.2312	11.733	11.9824	5.94502	1027.69	671.131	735.292	283.741	369.921	538.169
Solyc01g087820.2	1031.85	735.28	898.253	628.831	456.094	765.512	506.618	353.423	422.017	76.8801	100.72	76.6371	1013.99	782.164	807.879	197.586	271.585	225.923	459.77	481.208	315.402	51.7394	70.1889	85.3065
Solyc01g087830.1	2.09232	0	1.60505	0	0	2.33891	2.06702	0.982368	1.5461	0	2.08969	0	1.43912	1.34021	0	0	0	0	3.05423	0.927068	1.60552	0	0	0
Solyc01g087840.3	257.829	181.358	217.969	115.113	99.6215	144.262	348.706	268.989	203.335	4.52318	15.0027	22.1112	274.786	212.573	218.049	37.0447	65.897	47.5643	311.474	244.881	212.465	12.4118	45.4598	94.3204
Solyc01g087850.2	6968.02	4722.7	5898.32	3917.95	3237.85	4330.23	7323.82	5932.11	6014.57	1531.03	2297.65	2955.64	6088.63	4939.43	5974.4	3817.17	3135.2	3277.7	8000.83	7224.18	6409.28	1793.23	2916.79	2908.64
Solyc01g087860.2	47.8424	77.547	68.7272	82.5038	59.1647	64.4251	29.9747	23.3218	26.5916	35.1791	37.8384	44.3395	52.1861	46.4842	31.4663	49.2883	58.2001	50.6734	23.9986	23.285	25.7974	26.6944	29.1112	42.423
Solyc01g087870.4	413.944	388.1	422.4	310.767	274.292	273.832	319.37	306.775	304.682	236.535	214.216	238.608	409.278	404.863	428.235	241.479	227.678	181.738	300.549	335.517	303.881	218.654	202.864	168.202
Solyc01g087880.3	180.24	178.501	177.654	143.495	150.717	147.878	149.521	171.868	149.548	140.54	128.342	187.239	110.485	146.816	109.405	120.047	96.632	148.728	165.916	156.427	146.705	143.921	123.36	138.658
Solyc01g087890.3	156.891	220.939	177.101	188.257	218.029	188.306	341.381	357.855	376.509	78.2713	115.605	145.673	161.031	154.879	124.827	103.792	113.859	84.061	408.475	372.199	491.554	71.6681	74.3398	83.7303
Solyc01g087900.3	1634.01	1047.69	1509.69	1025.22	977.711	1318.96	1781.77	1687.92	1036.85	1146.93	1002.8	988.788	1166.7	1262.77	1255.59	1208.41	1109.26	1604.9	1671.4	1587.95	1295.09	1726.37	2138.89	1722.58
Solyc01g087910.4	178.444	216.976	171.435	135.23	151.941	121.804	190.413	217.33	200.731	224.73	213.403	174.228	181.309	201.069	163.7	167.11	171.942	151.007	187.796	165.855	180.872	260.66	282.863	246.857
Solyc01g087960.3	0	0	0	0	0	0	2.14693	0.948426	1.6058	1.49387	0	0	0	0	0	0	1.0002	0	2.39607	1.88185	0	3.17648	2.00942	0.824068
Solyc01g087970.3	289.014	215.941	226.152	247.983	300.188	314.587	160.599	144.27	160.788	126.053	87.5919	129.065	267.401	234.384	327.416	194.84	211.863	167.177	268.78	221.643	246.24	74.3173	42.8545	64.9518
Solyc01g087980.4	337.443	546.674	651.312	554.965	340.378	285.532	26.2795	36.2919	77.2959	38.6306	76.3887	166.88	710.211	662.323	441.659	385.556	768.907	477.689	36.4105	47.8492	82.7739	52.6101	93.3385	80.9792
Solyc01g087990.3	3.57927	5.64178	4.10309	8.70002	6.82942	9.57295	4.28132	3.80393	5.60392	1.49074	2.12676	4.36892	1.41106	1.30424	0.954538	4.96075	3.00175	4.23765	2.38773	3.75953	3.25123	3.19358	4.03398	3.29976
Solyc01g088000.4	225.269	446.541	256.761	455.535	429.169	251.961	279.558	296.342	492.761	555.282	470.828	488.651	382.204	455.869	352.818	522.907	527.69	362.448	297.258	355.447	499.714	557.21	414.479	341.394
Solyc01g088020.3	5275.41	3542.64	4593.47	3458.63	3021.69	3805.91	5150.96	4855.68	3781.74	2852.38	2511.61	2477.2	4514.17	3916.47	4547.48	3451.36	2916.32	2743.54	4991.29	4742.96	3878.29	2863.71	3167.61	3554.5
Solyc01g088030.4	40.462	32.1519	46.4411	37.3922	42.514	64.9332	57.8498	50.9339	52.2403	172.995	167.071	109.715	30.5333	39.4742	33.8928	72.7705	52.1052	56.6902	56.5356	31.8166	43.7186	158.741	134.075	117.62
Solyc01g088040.3	96.2787	151.166	104.431	230.758	176.129	131.722	80.3382	89.1623	132.158	141.47	141.991	177.221	157.198	142.499	147.695	190.332	175.706	117.648	134.236	114.154	102.507	109.486	110.255	64.2704
Solyc01g088050.3	168.755	110.884	152.774	204.542	175.503	239.279	638.611	416.461	342.87	448.957	391.118	278.841	194.317	155.292	180.975	154.6	226.827	242.731	579.987	557.584	453.47	247.698	332.515	365.756
Solyc01g088060.3	50.0981	60.1371	63.1214	116.245	128.807	112.271	90.9324	90.6273	100.385	238.804	223.267	192.133	76.7614	55.2505	78.2764	141.252	135.722	105.368	92.8507	83.3085	107.99	260.08	216.472	230.177
Solyc01g088080.3	2953.92	1982.96	2544.38	1793.77	1593.92	1964.15	2722.4	3053.83	2373.23	1626.23	1450.93	1391.15	2632.28	2338.8	2686.88	2107.2	1736.04	1943.39	2743.5	2889.84	2264.47	1631.98	1727.4	1679.2
Solyc01g088090.3	180.304	353.998	228.759	262.8	308.548	182.279	498.098	546.448	579.852	1117.2	1179.81	833.638	207.637	243.276	261.069	954.786	788.391	555.063	459.199	437.777	613.342	811.957	603.244	416.703
Solyc01g088100.4	2697.4	2647.3	2497.42	4309.72	3877.64	4596.77	2503.58	2274.85	2655.69	2096.13	1930.11	1370.75	2785.69	2521.33	2593.77	2307.07	2317.96	2466.11	2657.26	2783.88	2791.01	1672.8	1726.66	1869.13
Solyc01g088120.1	1.14921	0	0	0	0	1.9616	0.52372	0	0	0	0	0	0	0	0	0	0	0	1.08343	1.6771	0	0	0	0.925834
Solyc01g088140.3	315.446	267.364	354.936	178.452	200.875	225.749	301.172	343.676	266.226	201.85	219.402	228.667	267.728	262.846	305.975	141.368	157.411	186.008	272.45	256.849	193.969	211.793	234.853	203.29
Solyc01g088150.3	355.478	233.602	262.193	339.439	298.062	326.528	322.283	286.711	235.915	212.098	160.491	183.803	321.528	316.433	369.269	373.252	342.62	380.351	391.87	413.625	310.189	149.814	127.02	232.388
Solyc01g088160.4	96.6376	130.787	84.2321	27.2722	16.3931	20.8767	189.565	117.777	128.576	25.526	25.6471	36.6896	69.4491	112.587	112.167	36.4855	40.9688	35.6459	91.0257	141.519	141.913	22.993	26.8799	58.3565
Solyc01g088170.4	1307.58	1158.18	1130.79	777.236	745.482	775.261	1667.22	1719.09	1651.08	1222.3	980.342	848.788	1203.8	1219.12	1262.67	599.048	603.502	534.689	1430.46	1679.37	1544.46	892.678	973.398	980.238
Solyc01g088200.4	138.179	298.345	253.67	82.806	62.8098	93.8292	16.0403	23.3095	34.3553	13.6245	10.7456	23.6877	161.688	237.291	155.188	49.9309	68.8365	41.6492	24.5007	15.1595	19.6491	8.19093	6.86814	10.6399
Solyc01g088220.2	32.0816	37.2087	47.1034	5.10054	9.01451	10.3146	5.07288	5.27943	7.11496	4.09963	3.99706	0	30.9295	35.8074	20.123	8.94252	7.08488	9.13423	3.46333	4.47449	3.10895	1.3523	2.36358	6.0094
Solyc01g088230.3	42.5724	31.293	30.5688	19.8305	19.2696	16.0666	7.21311	3.76633	9.71102	3.00464	6.41407	11.7473	25.2437	23.2805	33.9017	14.2203	23.9793	5.09277	4.83748	4.71859	1.63159	2.08749	5.96771	5.75191
Solyc01g088240.4	90.0193	173.121	117.151	216.404	179.099	126.621	93.2253	151.58	155.692	249.964	254.875	207.823	156.159	171.212	136.961	132.795	135.126	101.665	130.906	109.854	170.532	273.869	255.022	146.982
Solyc01g088250.4	60.6256	65.447	70.2394	26.0254	14.4469	42.5851	691.956	618.441	447.658	118.71	124.024	80.7821	53.9836	33.6192	35.771	12.9826	14.9864	21.2208	812.198	924.009	561.327	171.077	186.913	197.185
Solyc01g088260.3	0.682931	2.68378	0	0	0	0	38.1955	29.2378	0.751859	8.54335	4.11912	13.8679	0.730754	0	0	1.88983	0	0	39.1671	43.9898	31.7749	16.843	17.5427	11.8027
Solyc01g088270.3	0	0	0	0	0	0	2.92774	4.65784	0	4.42782	1.58935	3.05969	0	1.97274	0	0	0	0	1.45321	1.67127	10.7121	0	4.36359	0.964324
Solyc01g088300.3	0	5.59918	0	2.49176	0.986709	3.96377	249.463	307.998	241.034	304.967	309.027	296.333	1.41878	2.62811	0	1.24338	4.00725	0.846339	283.254	171.362	293.253	315.38	329.844	201.985
Solyc01g088310.3	502.645	209.749	334.453	171.246	134.65	236.27	478.868	385.819	219.09	134.758	115.191	147.78	343.806	323.216	341.949	136.194	161.963	186.616	513.121	391.899	343.723	117.896	162.094	257.633
Solyc01g088350.4	199.822	218.482	229.291	216.747	307.614	278.377	181.034	170.685	243.574	308.075	256.196	289.253	192.173	227.215	213.363	390.974	353.611	369.887	190.56	201.379	222.016	318.236	238.752	244.145
Solyc01g088360.4	7.91807	4.25628	6.59592	2.48093	1.93431	2.40489	5.03258	1.88886	0.806595	1.49879	0	0	2.10758	3.88999	8.51028	3.09416	0.999587	0.848417	1.60616	0	1.62978	1.04999	0.998808	2.46807
Solyc01g088370.3	4657.31	4001.72	4604.25	4160.01	4176.74	3701.98	3988.56	4241.43	3732.94	4737.74	3500.15	3566.16	4935.97	4310.26	5397.9	4844.65	4342.13	4035.39	3764.26	4136.72	3786.95	4412.34	4099.56	3921.07
Solyc01g088380.3	127.973	71.7031	90.6413	49.4398	61.8764	79.2565	180.771	146.418	145.564	19.6763	21.4886	14.8019	99.6759	85.955	117.125	54.2498	29.93	56.9471	120.833	153.476	111.335	20.4867	18.6481	33.5597
Solyc01g088390.3	100.742	83.6776	75.0076	66.993	77.4124	56.8993	133.663	149.281	142.703	37.4578	36.2803	16.1064	106.811	107.66	104.073	82.9335	77.9725	68.7176	122.806	124.396	107.549	44.1355	39.9752	27.1532
Solyc01g088400.4	112.625	83.9705	78.5235	57.0019	58.7224	62.6894	1827.71	1499.87	1273.89	440.411	220.295	117.539	51.868	33.6082	73.3863	176.172	41.9596	94.2256	1170.09	1201.68	928.605	214.726	126.198	97.756
Solyc01g088410.3	1.42285	0	2.44887	1.24549	0	0.793405	7.78344	9.58379	8.7326	1.48177	4.2359	5.78772	0	0	1.92943	0.621483	1.00166	0.846497	10.2439	18.7372	11.3463	1.08123	6.11711	4.96461
Solyc01g088430.4	7.95576	7.12972	7.45038	2.47676	0.959953	1.60995	147.617	141.765	129.081	97.8724	70.6636	42.6875	3.49972	3.87053	3.75198	4.94184	7.98959	3.39662	256.555	289.12	269.499	145.289	166.42	128.036
Solyc01g088440.2	100.554	75.8197	134.96	123.313	114.126	104.853	75.2126	93.7934	53.9798	38.7635	93.2252	96.5311	124.19	131.706	108.164	111.207	184.178	143.725	65.8857	58.0066	60.6302	69.3891	123.108	158.749
Solyc01g088450.2	69.6278	59.6324	59.59	76.7342	76.6602	44.7546	71.915	86.7085	70.7946	104.902	95.3595	121.833	79.8327	97.665	94.7401	128.132	186.168	131.988	87.7274	84.7521	57.4664	134.907	125.054	99.9108
Solyc01g088460.3	8.27341	4.5301	9.74359	9.02905	6.81858	8.72198	37.3349	24.6553	34.383	34.3934	16.3315	17.5957	6.74042	3.30158	2.82127	6.83227	9.22488	8.35484	44.5463	19.5098	21.87	13.0136	13.9127	21.751
Solyc01g088470.3	31.5715	51.4252	31.8516	24.0742	30.2492	35.4365	102.295	117.206	128.019	79.8629	122.145	106.324	19.2315	32.0475	13.8661	24.6945	13.1212	27.5661	95.8238	83.5362	119.725	83.0826	96.0064	84.9055
Solyc01g088480.3	372.088	668.387	431.013	514.381	459.103	330.066	412.541	459.044	766.915	225.236	281.694	480.397	630.894	655.05	602.913	430.061	410.677	380.926	593.391	623.96	930.408	325.423	186.561	291.252
Solyc01g088490.3	12.8103	16.8206	8.98196	17.4347	24.6172	26.1907	9.20312	8.62151	6.35408	8.89374	12.7108	7.23738	9.92169	10.4982	14.4618	8.69964	7.01116	8.46559	7.09607	9.37038	6.48468	5.40122	5.09435	8.2729
Solyc01g088500.3	41.3012	28.0515	31.0437	16.1863	22.6273	31.7623	22.6714	22.017	18.2821	11.8649	12.7157	8.69003	37.5443	45.902	54.9009	22.9872	21.0314	21.1664	31.5671	28.1195	12.9729	8.62949	13.232	18.1953
Solyc01g088520.3	105.864	140.449	69.5624	100.564	88.2304	62.3746	79.093	72.8351	133.234	128.704	110.114	121.229	176.968	160.151	189.022	151.72	130.776	72.9291	114.6	159.564	203.39	149.288	90.2113	75.9155
Solyc01g088530.2	209.345	181.579	181.062	196.5	212.351	244.498	254.793	238.312	199.624	116.063	210.281	158.423	221.154	186.881	221.217	191.121	192.176	256.707	299.929	307.977	238.753	182.904	248.919	241.107
Solyc01g088550.3	431.486	612.62	634.272	445.735	468.092	366.306	277.243	309.839	327.925	530.72	526.333	503.955	466.012	615.013	580.327	328.298	371.023	357.857	298.281	336.042	408.582	687.984	573.925	532.97
Solyc01g088560.3	534.763	768.268	590.486	548.845	480.086	374.43	672.822	932.77	949.157	736.559	663.913	884.684	852.045	919.406	830.33	674.39	702.895	463.24	987.749	1054.26	1203.97	663.374	599.161	633.956
Solyc01g088570.3	910.998	954.934	987.481	943.124	988.309	826.552	650.197	1052.43	745.969	473.002	555.787	523.252	1102.67	1207.15	1273.5	1162.7	1014.14	1294.46	782.282	860.68	800.56	795.236	795.391	637.351
Solyc01g088590.5	65.3266	65.6103	58.4052	31.3718	44.996	38.0821	7.54327	9.86707	6.92465	7.24178	6.25382	4.23645	62.0458	71.2939	59.2643	25.0591	49.2563	36.217	22.02	15.7296	20.8354	5.74172	6.37575	5.85592
Solyc01g088600.4	208.645	219.791	181.311	327.541	333.93	302.082	600.626	569.847	512.647	681.619	663.642	551.913	177.808	176.439	157.101	242.627	210.932	239.231	556.084	464.561	469.269	606.593	621.798	620.463
Solyc01g088610.4	532.507	656.334	441.071	797.721	1150.93	559.329	1420.25	1497.62	2039.17	4093.15	3776.22	3524.24	630.795	818.223	723.722	1344.12	1007.74	1100.76	1647.52	1477.55	2147.04	4362.39	2690.79	2340.27
Solyc01g088620.3	20.4505	22.2105	20.2539	38.7228	49.9557	47.2364	42.6541	40.6958	50.9944	49.9501	61.0573	51.6147	19.2682	21.1988	20.5677	52.9897	45.1391	87.8768	53.6123	32.6389	54.8802	90.6672	83.8715	83.9229
Solyc01g088630.3	29.8936	26.6354	35.1142	48.5665	34.4588	40.48	29.029	30.6505	23.8309	17.7892	29.6604	33.2953	36.8493	30.1792	46.2699	47.8464	56.0884	51.6411	27.6001	31.8609	27.5612	29.1594	26.4861	38.0535
Solyc01g088640.4	218.378	323.905	283.924	120.273	87.8388	105.931	141.871	204.623	190.679	54.0218	38.4545	98.2634	235.822	313.381	242.503	68.0399	121.922	84.8613	126.339	118.837	156.548	75.3674	74.7486	76.4629
Solyc01g088650.4	198.198	259.977	213.769	198.388	173.747	195.811	144.752	124.471	198.758	142.557	149.545	146.662	233.014	247.338	216.082	138.554	162.895	151.902	154.504	177.313	176.117	96.3028	72.7553	126.616
Solyc01g088660.3	569.811	771.728	649.283	556.195	839.562	770.98	364.651	403.474	571.032	436.98	566.159	442.451	539.607	545.661	516.592	601.163	457.044	624.234	789.467	927.516	957.841	625.545	724.616	597.673
Solyc01g088670.3	69.5455	74.2779	54.7118	163.37	127.347	148.327	73.248	77.765	65.0912	226.218	186.496	132.704	67.1092	68.2615	56.1244	109.888	108.824	101.079	74.6569	80.3774	96.4381	110.599	124.462	169.754
Solyc01g088680.3	5.69607	11.125	2.95102	12.8343	10.7397	7.85803	3.63716	3.24552	7.48048	10.5753	25.309	12.7953	4.66073	4.46985	2.38784	3.24292	5.08059	6.61038	6.56328	8.7824	3.05316	11.9284	11.2721	16.5694
Solyc01g088690.3	318.745	400.412	389.687	505.377	439.149	421.565	276.173	311.011	386.087	383.717	340.323	448.65	345.247	304.692	306.126	228.617	339.6	261.509	135.013	189.849	218.801	228.678	276.69	264.365
Solyc01g088700.4	5990.49	4415.25	5099.26	5552.18	5259.34	6011.86	5429.67	5190.69	3672.79	7914.34	5980.57	5095.12	4947.19	4376.98	5582.14	6031.95	6860.36	5052.31	4317.47	4794.68	3474.51	4974.32	6514.62	6477.24
Solyc01g088710.3	409.315	344.521	382.352	394.559	368.862	390.172	249.97	258.984	248.212	392.436	379.796	411.308	308.564	312.71	314.281	432.667	456.865	437.73	288.804	273.25	236.248	362.829	411.974	352.225
Solyc01g088720.3	398.896	356.852	388.566	333.009	397.777	412.494	436.189	464.166	393.443	580.25	634.235	520.133	308.443	318.349	303.414	356.3	328.511	367.748	413.407	405.533	356.222	562.181	537.983	735.027
Solyc01g088730.3	277.362	307.863	303.113	259.652	281.433	261.932	350.916	329.505	328.755	682.053	606.604	548.244	260.104	244.893	233.392	380.573	313.117	367.911	307.01	330.099	302.53	802.416	747.769	649.677
Solyc01g088740.4	435.48	367.447	428.723	393.233	415.897	387.978	369.519	371.176	372.63	458.616	448.257	421.825	377.969	399.386	386.766	432.568	446.818	478.504	381.443	431.683	459.592	495.635	490.442	466.473
Solyc01g088750.3	94.0526	85.5856	90.2568	169.639	149.678	176.338	86.8711	72.2621	90.9644	114.471	132.79	125.16	82.5728	68.3564	86.2491	158.738	185.747	156.253	88.2622	83.159	88.2126	123.399	135.637	142.786
Solyc01g088760.4	79.9815	126.406	118.829	38.4408	73.3865	48.1405	143.267	131.11	240.697	181.533	476.336	460.408	87.045	69.945	84.9565	85.3665	96.9418	96.7377	134.336	129.197	192.404	93.2155	135.599	101.14
Solyc01g088770.3	164.659	196.385	165.173	198.791	281.027	178.918	113.883	125.673	166.571	193.878	180.275	186.129	169.178	188.671	203.967	240.609	222.413	200.894	131.837	155.632	162.77	207.989	179.16	144.449
Solyc01g088780.3	14.9323	26.608	18.7665	8.71992	4.93025	8.72354	24.7484	24.9337	51.5662	14.8103	10.5861	5.78465	12.7649	34.1503	26.0701	7.45915	3.00522	15.2354	36.218	44.0207	48.6151	8.66099	14.2861	9.93166
Solyc01g088790.2	2.1408	1.40573	0.818417	1.2442	0	3.18215	2.13154	2.8642	0.797151	0	2.12229	0	2.82895	3.92572	0.959691	0.620803	2.00227	0.84701	1.58374	5.6301	4.86966	3.21888	1.01408	1.65242
Solyc01g088800.4	996.627	1156.61	1072	1012.91	887.691	915.738	1096.63	1118.71	1040.22	1322.16	970.19	1060.88	1094.42	1043.62	1121.51	1357.14	1253.49	1097.82	1046.17	1121.68	999.608	1161.31	1111.38	994.559
Solyc01g088810.4	18.6526	5.6548	14.7985	21.1127	26.2519	21.5802	6.44093	6.63885	9.63503	34.3596	12.779	11.6768	21.8349	16.9165	24.7263	41.5133	32.0063	31.3716	11.1819	15.9959	1.62725	7.41148	6.02808	12.3609
Solyc01g088820.2	101.493	92.9355	108.178	227.565	279.718	219.877	113.928	97.189	95.8648	276.859	216.704	380.934	132.798	103.204	132.077	281.062	302.259	367.717	120.674	148.382	108.837	339.839	326.633	333.53
Solyc01g088830.2	89.6832	55.139	58.3756	151.511	124.438	162.263	0	0.948313	0	2.98802	0	1.45972	116.915	89.7799	124.566	131.971	192.035	139.055	1.59763	0	0	7.41002	3.01362	9.06432
Solyc01g089850.4	226.419	168.009	214.734	168.619	146.816	189.772	365.821	295.443	278.595	376.18	261.114	152.014	176.951	201.339	231.049	164.566	102.312	186.747	640.477	649.128	608.593	260.789	216.32	247.587
Solyc01g089857.1	248.348	242.877	235.564	236.538	227.781	341.678	205.326	191.076	157.439	200.363	185.4	226.981	181.675	164.088	140.107	227.744	263.836	273.052	217.133	134.207	117.283	150.607	184.179	194.76
Solyc01g089870.3	239.718	315.996	217.408	312.258	262.758	211.398	632.436	645.395	757.33	1706.22	953.973	739.118	288.752	218.426	229.522	314.005	264.739	235.993	397.1	517.33	558.172	925.345	659.671	543.787
Solyc01g089880.3	4.18252	5.4852	3.20869	2.50744	6.10593	3.11715	7.57395	12.7788	13.133	0	2.08896	8.49977	5.75865	9.38642	6.99416	1.2517	0	1.68567	15.259	11.1218	20.8666	4.55678	2.11371	0.835395
Solyc01g089890.3	5.5784	8.23045	4.01192	3.7608	1.01716	13.2515	3.4441	4.91307	3.09138	0	4.1788	5.66831	14.3934	8.04296	8.98773	1.25157	2.00952	0	6.86985	2.7809	4.81609	0	0	2.50583
Solyc01g089900.4	108.922	147.88	122.242	207.005	211.109	163.833	108.87	113.035	129.424	165.203	203.069	164.407	102.402	157.843	121.547	160.152	175.859	177.388	117.651	127.381	127.245	156.686	148.281	159.436
Solyc01g089910.4	1.4386	1.41766	2.47193	1.24079	0.968268	0.801116	33.0383	26.4682	34.6491	65.8999	40.5378	58.5442	1.40585	2.59533	3.78705	1.857	2.99916	0	24.8659	29.2083	24.4385	37.8681	33.0026	32.9196
Solyc01g089930.2	0	0	0.66444	0	0	0	0.972592	0.924757	0.529935	0	0	2.02891	0	0	0	0	0	0	1.44415	0.836005	2.66815	2.44902	0	0
Solyc01g089950.3	17.3129	29.862	18.9978	42.144	46.267	32.1255	32.4469	42.3857	59.0534	81.1037	98.3313	107.164	14.0272	15.5248	9.4215	66.162	84.9311	48.3789	36.265	29.2512	45.6788	109.667	119.411	100.261
Solyc01g089960.3	12.1189	9.82951	10.6302	3.73389	5.89247	2.38449	117.783	87.9468	114.633	17.8165	27.571	30.45	7.07786	13.0997	7.69085	1.86309	3.00393	3.38736	154.954	153.808	170.357	41.9521	36.5717	42.1576
Solyc01g089970.3	2962.02	4776.45	3060.77	4632.16	5290.68	3246.62	3584.94	4160.51	6385.79	3415.21	3812.05	4416.06	3814.51	4678.6	3498.54	4153.37	4700.5	4026.44	4035.71	4114.83	5372.69	4737.31	3206.98	2795.54
Solyc01g089980.4	1383.06	2053.1	1652.93	1793.66	1837.22	1604.62	1887.42	1892.36	1905.14	1460.15	1558.45	1352.22	1594.24	1926.77	1547.19	1688.11	2040.86	2009.19	2372.27	2411.56	2481.64	1590.77	1505.13	1645.27
Solyc01g089990.3	0	0	0.750071	1.27915	0	0.726933	0.621908	1.06903	3.48874	0	0	0	1.52727	1.45636	0	1.28531	3.04148	0	0	0	1.54246	0	0	0.864203
Solyc01g090040.3	4.77128	12.0524	6.29426	26.5034	33.7609	19.8612	6.68393	9.09524	13.4991	44.0574	53.475	74.7343	7.31792	9.6069	4.15687	23.322	24.1842	13.4141	5.89443	5.49284	7.93596	22.9792	9.90206	21.9372
Solyc01g090050.4	1.9466	3.81189	1.50764	5.11061	6.86268	5.11539	1.88003	4.25654	2.10939	6.77317	19.8524	10.5162	0	1.4468	0	5.76946	6.07878	5.80271	0.683032	0.890421	6.18874	9.71026	6.00199	6.89556
Solyc01g090110.2	0	1.36787	0.800545	1.25461	2.04303	0	0	0	0.770107	0	0	0	0.721097	1.34421	1.00328	0	2.01027	0	0	0	0	0	0	0.836299
Solyc01g090120.3	5346.12	3096.45	3756.62	2976.32	3574.88	3119.65	80.0325	66.18	61.6845	42.457	12.6023	29.998	3423.86	4093.21	3996.85	2919.23	2776.07	2820.07	135.984	102.387	78.9574	136.128	70.8533	181.442
Solyc01g090130.3	2.45758	2.38732	2.87696	2.57582	10.0728	6.9528	0	0	0.65237	3.84858	0	2.47261	7.20635	6.19753	8.91129	5.94441	11.2167	4.95952	0.623851	1.72918	0	8.16127	9.20272	2.65625
Solyc01g090140.3	0.691232	0	3.18548	0	2.06299	0	0	3.97332	1.52786	10.0854	10.3843	14.0428	0.724324	0	0	0.62756	0	0.841214	0.752953	0.922568	0	12.8127	10.7291	19.2874
Solyc01g090160.4	26.113	31.9548	25.1321	32.4687	64.8597	40.9672	25.9	27.1034	30.6296	129.384	86.3692	136.319	12.8377	10.5905	16.6271	59.2073	52.1541	60.848	38.1211	29.8539	35.5244	113.653	166.472	171.105
Solyc01g090170.4	780.436	763.571	851.7	724.07	826.046	742.232	836.435	975.923	816.48	940.738	947.684	1016.71	790.795	827.308	841.921	932.205	860.684	1052.66	890.199	803.064	816.23	1220.9	1357.23	1337.48
Solyc01g090180.4	191.418	112.122	186.151	41.0979	35.4561	41.2655	251.272	244.316	183.442	19.2673	25.4193	28.9456	192.783	206.055	202.51	46.6074	41.0663	68.5695	323.198	256.731	296.656	38.9016	37.7069	37.2304
Solyc01g090190.3	3833.46	3548.01	3779.31	3016.01	3109.43	3011.54	5864.65	5108.16	3891.48	2969.01	3019.41	2990.41	3443.79	3449.71	3754.64	3094.74	2868.65	3189.1	5788.12	5358.79	4336.93	3637.79	4367.86	4263.25
Solyc01g090200.4	640.449	727.45	676.12	1015.25	1234.45	1079.19	1419.47	1661.92	1531.29	2283.97	2155.53	1945.18	581.945	688.632	646.603	956.652	776.392	727.39	1247.17	1151.23	1241.94	1427.52	1403.87	1961.73
Solyc01g090210.4	18.1864	13.7627	24.136	10.019	8.09689	17.9779	22.134	12.7245	19.4014	11.6602	6.28155	4.26502	20.104	13.3619	17.8786	8.12677	6.02586	10.9652	19.1767	12.9993	6.43123	4.51635	3.15133	7.50673
Solyc01g090220.4	251.806	292.46	235.192	273.637	280.105	268.968	256.318	234.577	272.132	394.676	357.708	310.736	270.782	286.281	259.624	296.46	296.588	281.943	217.87	272.176	253.219	334.827	276.158	261.756
Solyc01g090230.3	1669.73	1226.11	1337.58	962.275	1068.69	1062.42	847.168	780.33	685.038	763.289	837.17	837.423	1243.25	1238.77	1337	1300.4	1238.42	1265.2	780.798	713.295	684.317	762.021	829.354	917.66
Solyc01g090240.3	280.491	308.698	300.209	517.25	387.491	472.588	278.672	335.218	318.343	129.759	173.689	123.92	317.95	285.779	277.589	196.281	345.41	242.101	306.985	348.072	333.52	142.473	146.071	192.669
Solyc01g090260.5.1	177.976	293.687	236.808	389.473	314.609	300.602	204.56	248.365	311.168	429.456	365.078	338.63	249.723	246.566	240.212	276.281	340.268	208.205	180.152	192.227	191.48	283.369	233.976	329.207
Solyc01g090270.4	724.412	702.081	680.313	1280.52	1120.47	1276.37	817.694	831.916	721.844	991.773	909.481	975.626	898.302	872.333	825.539	978.135	1237.77	926.009	764.829	947.028	855.244	896.094	745.515	1117.2
Solyc01g090280.4	290.137	309.132	273.44	214.959	228.029	202.76	311.425	353.435	317.343	365.498	351.09	329.381	324.357	307.56	363.216	278.966	223.101	236.495	296.436	330.025	349.628	294.325	256.831	286.15
Solyc01g090290.4	528.931	451.265	479.176	294.574	323.016	309.482	402.357	419.467	365.777	260.84	238.172	240.25	382.444	405.688	370.462	295.182	268.164	292.389	394.669	375.921	351.106	240.679	203.773	197.176
Solyc01g090300.2	0.694964	1.36688	0	0	0	0	0	0	0	1.44836	0	5.6486	0	0	0	1.25295	1.00523	0	1.51862	0.92527	3.20544	0	3.18787	0
Solyc01g090340.3	188.953	165.812	161.713	354.34	341.768	378.283	453.165	308.702	299.541	66.3386	80.1975	60.4392	259.781	265.326	283.279	198	178.449	205.479	842.33	707.251	713.033	139.16	168.756	102.861
Solyc01g090350.3	0	0	1.59155	2.51452	4.13173	3.86438	0	3.97761	0	0	0	0	0.724787	1.35392	0	1.25547	0	1.68209	2.25577	0.922134	0	0	0	0
Solyc01g090360.3	0.68526	1.34668	0	0	0	0.767529	0	0	0	0	0	0	0.728964	1.3649	1.02952	2.51718	1.00705	3.35785	0	0	0	0	0	0
Solyc01g090380.3	59.7597	63.0532	53.8751	99.6391	94.5843	71.4065	68.6358	70.92	63.5098	103.724	103.78	137.458	57.4199	45.947	32.8003	67.1202	77.1275	88.0357	67.7675	75.8857	95.6327	128.666	128.459	117.496
Solyc01g090390.1	50.4263	39.7576	31.351	91.7699	71.4832	62.5691	36.7042	37.7411	21.8007	64.496	51.2565	64.4991	28.7865	28.5036	30.2195	48.2551	49.9723	49.2152	32.1632	33.0023	29.3464	34.5842	55.8588	69.9021
Solyc01g090410.3	35.0286	30.9845	11.4752	16.1648	11.733	27.0906	49.8557	43.8204	32.7619	13.3988	16.9985	15.9964	9.88785	11.7552	17.2221	13.0285	3.00248	5.08382	44.472	38.5078	37.3651	1.06819	3.03277	3.30199
Solyc01g090420.4	500.287	401.753	427.228	481.299	485.753	526.794	540.929	538.156	501.79	719.974	703.507	554.904	390.51	369.307	397.905	467.181	414.262	468.092	515.207	482.473	495.459	512.64	457.657	484.449
Solyc01g090430.3	415.761	244.674	298.831	320.368	345.747	331.779	377.941	383.376	310.673	478.815	457.072	505.113	398.664	298.302	393.679	359.079	347.332	310.969	366.938	342.589	328.781	402.58	495.492	464.603
Solyc01g090440.2	339.394	230.235	256.381	170.731	145.297	204.139	335.541	273.221	208.594	161.535	169.465	110.709	297.551	292.038	333.342	148.721	164.7	175.01	388.565	338.712	248.57	115.467	182.407	234.414
Solyc01g090450.3	107.491	124.959	125.278	83.9654	86.3219	92.0614	102.08	110.899	120.723	85.8157	106.632	100.716	107.871	132.573	81.7478	73.1928	68.314	72.5051	113.147	113.15	128.491	91.9635	81.1906	69.2966
Solyc01g090460.3	90.3327	71.445	103.651	99.6459	58.1485	126.922	223.536	213.772	159.525	152.592	137.648	128.75	68.7727	77.4699	59.8331	67.125	66.1115	71.9494	167.001	119.906	110.21	94.115	127.485	116.68
Solyc01g090470.3	564.319	427.866	486.729	457.944	568.899	525.262	557.616	501.373	392.914	633.177	545.981	542.666	388.893	364.869	408.462	481.686	390.933	514.863	477.613	452.122	407.198	563.58	633.697	575.437
Solyc01g090480.4	549.845	454.393	509.506	441.02	460.54	432.697	459.59	507.608	402.119	397.127	421.562	402.904	591.211	570.861	568.449	430.102	500.443	431.293	512.274	489.177	483.246	426.534	489.211	576.449
Solyc01g090490.1	72.1062	62.5395	87.5235	159.923	129.249	187.061	65.5767	71.6229	56.5937	40.535	76.9332	46.9549	64.5466	67.3045	63.1698	59.3698	69.9488	67.8949	86.1701	66.0367	68.5048	42.8675	53.7747	64.1151
Solyc01g090500.4	308.065	334.881	342.09	544.001	654.43	492.588	231.962	279.596	262.556	422.772	503.126	582.288	327.036	438.937	346.861	484.251	524.001	575.593	277.743	290.849	259.146	496.525	547.832	475.988
Solyc01g090510.2	19.5038	17.0889	31.4244	96.636	68.2887	84.4311	13.7255	31.0295	25.1245	28.5747	21.3958	30.8721	27.3239	20.6697	35.7183	21.6306	19.9786	16.9793	14.5386	12.2752	19.589	19.7775	14.8907	13.9612
Solyc01g090515.1	6.20251	6.77417	4.76591	13.8386	19.693	14.6569	5.4253	1.99402	9.13102	2.87315	12.4355	5.59971	5.08143	2.7138	2.03854	3.1408	4.02542	5.88436	2.99777	2.76318	3.19208	1.17408	4.31464	2.51911
Solyc01g090530.3	2.12297	2.78662	1.62516	1.24769	2.98076	3.94851	2.10761	0	3.15286	1.47412	6.33119	0	0	1.3201	0.973548	2.4906	1.00253	3.38234	1.56265	0.934259	3.23364	2.19176	0	2.48863
Solyc01g090550.3	192.781	357.268	304.884	232.023	197.512	201.89	333.278	323.272	416.622	365.462	477.934	417.148	158.152	205.021	130.643	170.222	197.943	217.167	309.645	285.494	335.629	340.773	345.999	298.738
Solyc01g090560.4	161.269	195.391	190.687	160.504	152.965	152.74	41.9187	32.462	30.2907	11.8891	21.2225	27.5784	196.616	143.947	173.712	95.6046	94.1071	203.281	72.849	71.3136	56.812	16.0955	34.4802	23.1342
Solyc01g090590.3	257.027	287.505	289.307	252.787	316.695	259.608	166.033	186.298	194.375	502.059	504.768	434.914	224.287	262.391	303.873	492.656	466.547	534.798	152.525	163.312	143.618	502.365	591.199	516.699
Solyc01g090610.3	1291.42	1827.3	1747.95	834.877	894.037	810.514	0	0.949644	1.60357	4.47714	4.25672	1.45801	1686.87	2008.76	1896.84	450.002	353.136	523.039	28.705	1.88085	30.9028	30.7846	7.04558	28.857
Solyc01g090630.4	487.621	396.001	335.269	327.335	396.742	548.446	0	0	0.79609	1.48475	2.12089	8.70027	258.336	318.313	303.774	67.6916	123.16	97.3872	6.32492	0.937869	11.3573	6.45371	6.09497	21.4918
Solyc01g090650.1	108.079	102.987	106.224	113.811	112.756	111.37	78.4627	82.317	93.7334	55.8704	53.6361	42.8176	111.038	111.899	110.138	116.622	140.738	114.696	49.6053	56.7739	49.0649	34.0027	34.4958	50.8111
Solyc01g090660.3	0.722707	0	2.48188	6.19356	13.4553	6.43554	0	0	0	1.50463	0	0	0.700353	1.2912	0.939193	8.03278	6.99189	6.79232	0	0.944476	0	0	0	0
Solyc01g090670.3	737.412	431.346	595.986	556.961	479.766	624.701	873.077	819.896	506.028	381.524	424.415	390.707	479.582	422.485	599.678	342.639	340.455	360.142	688.861	686.489	513.228	249.156	382.331	584.732
Solyc01g090680.3	400.439	599.879	419.583	334.249	470.716	333.66	497.099	459.878	584.956	449.016	791.52	655.809	298.28	351.89	272.676	336.006	372.172	342.447	392.025	371.385	469.953	518.594	609.404	366.15
Solyc01g090690.4	961.092	907.437	908.443	1287.21	1400.43	1304.46	981.811	952.826	829.366	1200.06	1082.88	903.095	885.282	812.253	940.396	1220.55	1230.29	1013.18	838.01	895.83	722.286	1020.47	1036.17	1297.64
Solyc01g090693.1	343.952	288.674	361.197	161.399	184.471	235.173	331.76	356.196	257.252	148.027	289.834	229.375	243.535	254.804	283.912	242.802	232.008	265.433	262.364	270.174	224.656	99.3008	139.429	148.264
Solyc01g090697.1	0	0	0	0	0	0	4.23705	0	10.2998	11.8371	0	0	3.54844	0	0	8.70534	0	0	0	0	0	0	0	0
Solyc01g090710.3	37.2346	40.9148	41.8613	21.1266	32.1819	18.3526	27.839	20.9144	27.2292	22.3671	27.6529	29.1344	31.7421	58.674	40.0718	31.6216	28.015	33.0554	37.4243	52.6408	26.0131	43.6157	35.2804	42.8912
Solyc01g090720.3	51.8075	92.239	53.763	84.7624	82.0926	59.3778	70.5261	97.0913	130.559	134.521	150.128	114.018	77.4124	101.342	55.2191	70.9105	77.1589	63.4561	83.2015	70.1751	92.2845	109.88	104.437	74.5566
Solyc01g090730.3	0	0	0	0	0	0.795881	44.0809	39.1202	24.728	8.92131	2.12298	5.80909	0	0	0	0	0	0	60.2296	48.8066	34.0954	6.42986	8.10566	7.43414
Solyc01g090740.3	27.7133	27.249	45.4837	40.1937	26.7194	43.4032	155.032	130.746	134.098	475.084	403.553	395.551	20.9701	18.8925	30.2957	57.0668	57.3223	53.8666	182.873	115.466	129.624	849.729	884.688	466.604
Solyc01g090750.3	2653.82	2149.88	2542.65	1975.35	1932.97	1875.27	2628.19	3050.1	2304.18	2456.89	2081.1	1938.21	2729.49	2419.58	3056.99	2117.74	2020.44	1890.15	2542.9	2702.91	2392.62	2121.19	2496.15	2128.39
Solyc01g090760.4	355.481	170.826	177.852	1233.3	1116.45	1557.36	261.577	232.116	169.74	574.562	501.735	352.812	205.679	151.072	260.763	2055.1	1131.99	1899.29	207.814	143.291	200.929	269.668	341.929	542.14
Solyc01g090770.4	675.684	493.593	608.837	878.738	834.322	998.673	474.436	473.66	412.221	491.888	491.242	535.853	651.969	590.897	673.087	612.679	523.317	650.888	529.177	507.505	396.627	418.484	494.267	402.595
Solyc01g090780.3	2264.34	2374.85	2132.12	2451.39	2499.39	2448.1	2150.49	2530.34	2381.46	2446.82	2537.31	2047.55	2143.02	2022.08	2114.94	2050.43	2034.31	1544.13	1893.91	2184.33	2033.96	2023.04	2283.69	2619.5
Solyc01g090790.4	218.452	194.697	274.098	19.8364	12.5418	15.2521	505.783	472.227	227.949	90.0658	100.431	74.8237	155.069	205.826	129.198	16.6986	15.9887	21.2166	486.31	386.759	282.157	83.6721	104.587	100.289
Solyc01g090800.3	110.477	90.6367	130.098	299.373	213.368	267.885	131.506	76.1444	100.993	10.3264	71.7895	125.287	139.425	130.587	70.0055	201.064	390.941	349.28	179.136	164.494	152.035	51.4087	65.7751	176.63
Solyc01g090810.4	56.3184	18.504	14.8794	16.1086	4.81252	5.62649	0.721946	0	3.23985	3.00652	0	0	142.976	252.034	126.992	17.9256	7.99214	38.2003	4.03548	15.1044	1.63207	0	1.98701	0
Solyc01g090840.3	19.2129	22.4244	17.1455	28.644	28.5618	22.2199	16.9874	9.58101	14.2942	10.3747	6.35484	14.4728	26.2242	18.3743	21.2153	15.5358	14.0226	22.8565	12.6126	13.1176	8.10535	9.72539	12.2292	9.92811
Solyc01g090850.3	499.469	310.659	486.513	424.855	492.917	582.496	378.141	324.142	287.965	513.156	503.012	363.354	387.248	324.039	408.441	637.023	602.284	603.684	356.564	337.205	207.377	497.823	640.587	642.832
Solyc01g090860.3	529.854	653.169	564.266	499.166	397.311	427.375	494.86	506.722	554.364	333.296	354.786	250.404	495.217	495.979	533.631	387.619	396.996	266.931	453.024	468.234	461.915	287.164	232.224	248.71
Solyc01g090870.1	22.7167	10.4888	12.3722	13.9575	9.80835	17.2579	3.90685	8.27452	5.11431	0	2.02798	1.35556	20.0511	30.8288	18.3095	3.8057	14.1387	6.67372	7.14591	4.52614	4.71295	2.55539	5.70172	2.55292
Solyc01g090880.3	72.4391	144.055	90.4735	139.576	124.485	83.1799	333.196	457.181	487.087	585.786	556.37	636.941	102.215	134.147	82.2459	156.089	140.273	117.622	344.965	315.435	469.673	932.872	745.506	540.768
Solyc01g090890.3	4.25592	0	0	0	0.989891	1.58267	59.2	3.84772	11.0699	0	0	1.44248	2.84195	1.31686	2.90889	0	1.00215	0.845991	12.5482	8.4187	6.4745	1.08936	0	0.828615
Solyc01g090900.3	281.324	215.211	278.402	211.472	175.347	244.357	347.718	330.095	233.752	239.412	280.252	252.722	238.938	256.321	219.548	264.406	267.276	319.36	285.344	258.125	264.658	266.772	308.974	261.834
Solyc01g090910.3	1178.25	1038.85	1220.79	1159.08	1274.99	1275.9	1039.17	1071.39	853.647	946.399	1185.26	1459.3	1022.36	1157.82	1034.18	1089	1031.94	1320.82	1079.99	1051.66	1036.24	1158.25	1306.21	1165.88
Solyc01g090920.3	28.4746	32.2484	28.5852	31.1307	21.6543	42.8673	45.3234	50.7548	31.7815	37.0666	25.426	33.3009	12.754	13.1192	17.3465	23.6111	24.0372	26.2447	39.4389	31.8636	17.835	49.6589	51.9389	36.3962
Solyc01g090940.3	251.655	271.483	259.271	343.399	378.091	321.943	438.149	391.091	422.037	951.837	850.548	949.387	260.288	287.333	230.987	448.363	507.627	407.371	450.191	420.752	481.169	843.722	801.618	891.849
Solyc01g090950.4	1041.6	620.311	878.301	725.116	569.198	899.277	952.968	826.717	616.406	342.534	420.309	329.007	963.566	745.274	878.433	679.553	778.656	733.959	821.182	932.647	680.146	354.042	453.937	573.061
Solyc01g090960.2	0	0	0.686218	0	0	0	2.66931	1.05084	2.97718	0	0	0	0.867377	0	0	0	0	0.844367	3.34015	3.36797	2.86921	0	0	0
Solyc01g090965.1	27.26	46.7578	8.0404	0	2.02654	3.12461	1932.8	2150.41	2355.41	171.867	238.582	218.774	15.8045	28.0809	30.8292	3.75172	0	0	2703.92	2698.17	3643.63	373.294	274.515	161.865
Solyc01g090980.1	174.76	230.144	391.269	18.9639	19.1835	3.03851	1.32586	1.01818	1.48766	0	0	0	53.6646	24.8641	98.7763	9.47322	2.01677	0.83706	0.729769	2.73681	1.58216	1.23019	0	0
Solyc01g090990.3	338.074	382.151	358.311	265.061	289.483	294.217	274.068	243.612	310.675	267.379	263.074	351.085	363.662	358.741	365.001	336.537	324.396	427.697	315.697	290.811	357.023	239.577	246.641	213.216
Solyc01g091000.4	16.9574	12.5192	17.8531	11.235	30.8772	26.0246	21.7333	22.232	29.1032	29.438	37.9474	47.4091	19.24	15.8669	13.6661	3.73793	13.0362	12.6797	17.1467	9.33496	11.3094	11.0023	27.8616	36.5269
Solyc01g091010.3	1.42198	0	0	0	0.986212	0	844.863	627.261	357.74	74.0441	61.3952	50.6102	1.41844	2.62724	1.93146	0	0	0	544.754	446.739	348.391	71.472	80.629	124.152
Solyc01g091020.3	484.814	424.477	509.503	304.751	262.482	346.638	446.579	400.449	454.002	221.126	273.907	210.273	535.174	453.333	557.18	292.915	231.742	362.523	491.261	543.948	491.407	270.489	270.905	254.558
Solyc01g091030.3	213.406	228.368	233.439	137.008	165.549	172.947	299.976	259.753	242.892	53.3384	114.362	274.888	207.011	224.508	189.117	266.004	328.549	300.501	134.725	134.901	178.29	59.4828	92.7926	108.399
Solyc01g091040.3	704.623	863.057	835.283	337.362	365.671	378.144	318.331	355.87	407.261	167.677	197.161	184.038	514.082	656.697	514.84	275.174	335.472	352.245	388.599	408.781	408.745	130.351	145.42	186.042
Solyc01g091050.4	124.783	160.667	132.146	26.0311	19.2813	57.8202	297.745	332.539	475.591	151.677	151.761	76.3268	148	275.598	181.87	26.5896	61.951	56.0165	692.937	615.183	530.173	457.595	708.642	340.25
Solyc01g091060.2	17.9282	7.06557	9.04049	21.1156	26.2681	9.58793	4.29168	0.94887	0.802494	11.9466	4.25857	18.9671	13.3867	14.3198	13.323	14.2529	26.007	17.8042	1.59641	3.76297	4.88087	26.4953	35.1878	46.9805
Solyc01g091070.3	643.33	691.312	666.209	596.962	588.376	602.877	585.523	696.335	637.592	607.67	614.187	681.552	685.011	646.705	705.216	687.264	620.904	715.026	571.278	624.461	646.6	661.715	725.928	720.361
Solyc01g091080.3	241.328	334.387	265.356	206.66	227.747	175.794	343.938	451.383	530.771	282.124	272.309	193.235	291.418	285.81	323.441	260.483	236.6	221.709	401.939	424.664	449.578	243.709	209.274	248.432
Solyc01g091090.4	98.4699	162.901	111.989	112.941	84.3392	57.6423	134.171	183.559	241.491	101.771	113.023	81.8977	173.02	170.129	168.74	153.555	151.978	61.9173	144.207	186.484	224.756	133.839	78.1086	81.5063
Solyc01g091100.2	145.235	198.457	139.319	337.289	324.834	262.895	5.59221	1.93847	11.7642	49.9386	71.5729	110.371	288.36	204.088	285.126	1153.4	813.537	980.115	2.33009	11.1891	22.5952	42.0419	30.0406	35.7335
Solyc01g091110.3	80.1813	57.607	40.1157	95.2766	134.287	105.223	0	0	0	2.90592	6.26777	7.08465	77.0103	76.4161	79.905	239.684	159.759	212.405	0	0	6.42114	7.97012	0	5.0119
Solyc01g091120.3	1071.91	1259.6	1074.81	1296.86	1206.49	1161.09	1049.3	987.532	1168.38	1118.23	1126.13	1165.86	1186.31	1191.91	1304.85	1477.84	1384.75	1281.66	1166.1	1152.95	1371.48	1411.36	1285.27	1059.46
Solyc01g091130.4	156.626	120.943	153.709	193.327	222.46	212.134	163.804	130.831	131.962	748.371	517.503	436.253	156.334	131.881	173.188	579.875	490.55	542.41	142.775	127.421	166.445	576.769	730.666	570.997
Solyc01g091140.4	4.99688	2.81246	5.73057	4.97624	1.95997	8.75352	4.97585	0.954332	12.7602	5.94666	12.7366	10.1643	3.53527	1.30811	5.75483	5.58655	4.00431	0.847066	1.5846	1.87703	3.24695	2.14411	2.02696	4.13038
Solyc01g091160.4	734.791	1015.56	1066.38	602.459	686.098	519.726	334.917	329.27	373.301	496.791	544.941	643.737	760.509	959.51	789.639	1285.93	1359.47	971.938	218.749	239.396	291.118	450.285	410.011	321.258
Solyc01g091170.3	0	0	0	1.23995	0	0	7.92105	4.7152	2.42367	1.50051	4.27254	8.79912	0	0	0	0.618559	0.999369	0.848603	4.02312	4.71562	6.52266	3.1408	0.996759	0.822208
Solyc01g091180.4	67.8349	64.0162	71.8849	17.351	8.66979	8.8375	44.0068	51.7798	39.6594	4.50745	0	0	56.0921	71.1264	58.3751	7.41896	10.9903	8.48813	33.0622	55.6825	24.4751	3.13037	3.97769	4.92993
Solyc01g091190.3	3192.9	2443.52	3041.94	1428.24	1496.43	1645.88	1953.17	1785.49	1544.94	776.384	607.831	742.765	2925.39	2747.7	3081.52	1782.66	1506.25	1707.42	1990.09	2084.45	1711.14	786.022	809.391	837.474
Solyc01g091200.4	344.614	325.436	338.49	313.665	234.441	270.52	363.118	342.16	351.615	180.129	149.577	186.322	595.724	472.503	620.547	306.143	287.798	260.539	476.634	554.665	644.226	181.995	193.243	191.538
Solyc01g091210.3	159.961	192.731	194.902	140.561	138.095	139.307	246.786	226.07	257.729	285.544	280.276	289.07	147.025	176.525	179.243	175.021	146.148	139.776	231.493	231.858	233.822	317.028	298.778	254.385
Solyc01g091220.3	891.79	909.22	855.998	645.193	622.611	511.442	841.625	1102.6	1056.89	381.563	405.023	402.643	880.152	998.654	880.071	645.21	496.305	750.781	937.423	886.317	939.089	470.892	454.335	477.962
Solyc01g091230.3	212.687	162.599	159.802	157.261	103.636	128.823	429.243	409.212	396.303	99.4014	122.075	63.3112	241.435	237.332	268.158	116.74	92.8747	123.982	320.618	366.641	356.105	90.2334	90.1066	120.634
Solyc01g091240.4	62.1191	64.0792	60.3646	73.0982	71.1813	71.5614	193.585	195.595	141.82	111.284	87.7191	58.8	60.9564	67.1811	54.5233	43.8803	43.9535	38.203	209.172	219.058	148.545	107.232	93.3256	70.6296
Solyc01g091250.3	193.68	152.491	187.751	76.228	40.0457	96.7258	2.09416	1.94098	0.78319	0	0	0	182.866	144.609	156.07	48.6472	50.1645	74.3373	24.8134	24.2297	8.06568	1.10932	5.18893	3.32568
Solyc01g091260.3	135.958	133.191	132.302	598.968	723.523	436.586	244.301	158.023	228.807	3372.85	2790.38	2863.68	151.638	217.793	206.253	2144.93	1926	1972.56	309.958	341.116	282.109	8208	8822.46	5960.07
Solyc01g091270.3	254.127	202.497	248.052	1189.32	1690.47	1406.13	191.926	189.912	152.325	4946.13	4593.66	3540.08	192.319	238.076	286.782	4186.19	4362.69	4760.51	192.529	143.593	108.773	9461.94	11998.6	8610.19
Solyc01g091280.3	358.367	341.013	338.363	333.627	380.416	335.246	311.241	242.03	295.105	192.903	256.522	213.021	388.748	355.219	410.91	283.249	323.455	333.617	349.897	355.339	408.745	262.856	267.45	241.441
Solyc01g091290.4	8.35719	13.6994	12.0229	8.77859	11.211	4.67184	1.37536	0	0.771566	0	0	0	16.5677	8.05335	24.0192	9.39064	4.01974	2.52798	0	0	0	0	0	0.835754
Solyc01g091300.3	85.6405	69.5032	93.9745	22.3301	19.3497	17.6325	6.46854	3.77875	1.61271	1.49847	0	0	54.8063	62.2541	88.9181	30.3252	17.9933	44.9643	3.21119	2.82735	1.62962	2.10111	2.99756	4.1139
Solyc01g091310.3	823.744	614.256	766.474	1175.1	1299.48	1272.09	519.1	477.588	463.484	1290.06	1149.99	1105.32	694.386	627.509	701.045	1688.72	1378.9	1582.05	483.476	522.728	492.663	1363.25	1240.04	1089.76
Solyc01g091320.3	1031.35	677.875	357.333	698.198	557.007	1276.94	1743.19	1367.37	499.559	210.44	317.14	205.595	870.527	900.097	980.215	300.614	197.073	395.887	3710.55	3696.96	3688.94	344.939	281.789	172.311
Solyc01g091330.4	79.1405	103.928	66.2425	74.6743	84.4398	67.5689	46.1288	43.9656	51.7538	46.0324	29.6947	31.9048	88.4636	92.9938	78.8121	77.6248	72.0925	75.3709	68.0053	56.2755	102.221	40.8619	34.5313	33.889
Solyc01g091340.3	293.538	220.362	265.924	174.786	146.559	212.794	247.97	197.85	172.259	99.1072	66.2579	89.5288	236.396	190.219	244.1	137.899	137.893	177.383	226.38	271.725	192.486	74.1927	84.6123	98.6275
Solyc01g091350.4	260.675	261.272	241.135	201.771	219.426	217.565	255.843	251.242	215.478	111.551	105.006	112.007	268.534	229.368	270.545	120.404	132.797	109.564	193.798	209.878	184.664	106.585	106.768	95.9702
Solyc01g091360.4	37.5111	27.8704	32.5077	21.2098	12.9137	15.0062	289.501	236.322	134.811	187.24	126.636	109.377	41.989	18.4786	37.959	44.8286	15.0376	27.0595	296.97	238.254	223.136	246.484	195.478	165.898
Solyc01g091370.4	769.997	587.274	730.752	589.541	436.055	617.228	235.063	202.877	217.468	64.7247	49.2392	83.873	680.527	686.624	680.444	263.187	348.569	345.585	179.569	181.377	158.408	61.2806	59.4713	94.4015
Solyc01g091380.4	88.31	81.3507	93.6097	55.7105	32.5958	52.3614	116.634	129.426	95.9047	76.8544	57.8474	53.0374	68.55	64.4522	72.124	38.9048	35.9475	41.6148	86.7155	79.3997	91.5011	59.0328	47.48	70.5542
Solyc01g091390.2	536.566	376.925	472.333	501.33	495.37	564.068	508.076	439.663	305.743	476.361	420.028	389.085	486.71	393.01	457.757	582.258	609.068	580.946	433.831	402.742	308.866	453.224	515.037	555.309
Solyc01g091400.3	6.76835	3.98763	2.34602	6.32256	5.33557	6.83188	3.31124	8.15303	2.97225	1.41149	2.04661	5.49564	4.4134	9.67713	8.41826	5.05366	3.02546	10.8797	1.45774	0.911873	0	1.23288	1.11426	4.23149
Solyc01g091420.2	40.6873	26.229	28.2284	20.0197	18.1344	22.7256	13.8871	10.7283	7.01143	11.6929	10.4898	9.98153	31.5239	30.6402	21.7429	22.483	15.0585	34.605	23.1169	18.599	14.4905	5.60352	2.0902	20.8241
Solyc01g091430.2	0	0	1.54003	1.27042	0	0.747096	0.647062	1.03974	2.17805	5.54897	0	0	0	1.40847	2.17303	0	0	1.66654	0	2.70835	1.56704	2.58991	0	5.11648
Solyc01g091450.3	55.4163	60.9948	51.1104	69.4707	76.4274	55.3035	176.815	207.823	233.854	169.333	155.807	112.762	66.0469	62.252	64.3201	65.6006	69.9734	52.6001	175.019	167.759	242.817	165.974	122.893	129.174
Solyc01g091460.3	2768.16	2361.46	2335.89	2056.34	1794.18	1960.76	2535.21	2641.6	2379.23	2221.92	1878.55	1704.49	3157.92	2762.33	3129.84	2695.5	2371.46	1913.95	2559.43	2701.95	2827	1764.06	1618.44	1919.84
Solyc01g091470.3	785.76	707.039	738.437	855.612	875.689	969.727	45.102	49.3016	53.0108	79.1959	87.338	129.938	833.791	720.711	682.534	1050.75	888.135	1144.69	27.1672	24.4674	26.0391	111.103	143.606	193.63
Solyc01g091480.4	249.449	245.945	273.787	222.699	279.158	263.829	416.114	461.339	432.623	274.74	276.707	253.872	271.724	229.017	267.082	195.626	180.674	182.653	388.516	390.733	418.63	249.54	257.376	313.11
Solyc01g091490.3	28.7962	56.6713	54.9001	58.7855	21.1165	43.9303	41.0326	58.4307	87.3929	32.1931	77.6875	182.747	52.97	47.8989	27.6156	9.3641	38.1413	26.1715	41.6892	49.3187	133.712	55.8625	91.7741	115.717
Solyc01g091500.3	290.438	263.472	290.703	272.058	241.375	270.594	506.346	509.163	377.899	406.59	227.568	285.258	290.984	283.947	245.059	249.191	217.552	248.976	382.837	389.098	397.607	346.388	383.713	350.581
Solyc01g091510.4	522.063	606.766	596.611	790.999	870.066	710.7	478.333	529.685	474.039	1055.19	807.89	1024.25	639.876	573.432	570.13	873.709	889.646	665.874	475.155	479.31	549.086	842.376	823.525	918.699
Solyc01g091520.3	714.135	498.194	644.216	532.035	549.817	782.274	1419.27	1106.65	731.574	1002	1231.67	1030.39	488.865	525.762	466.905	429.004	481.892	574.635	1692.54	1429.7	761.394	1533.44	1797.07	1951.38
Solyc01g091530.4	3369.31	1861.03	2767.32	3028.95	3197.15	3517.95	4666.61	4467.51	3296.51	3719.71	3287.44	3188.6	2880.98	2806.08	3187.77	3899.33	3179.22	3880	6477.7	6128.47	5578.03	3207.58	2515.98	4135.89
Solyc01g091540.3	1.42954	4.22454	4.91738	3.73052	2.93389	7.96687	78.3302	86.7029	49.5332	55.0765	44.6169	72.7008	2.11905	1.30632	2.87101	5.58391	3.00255	1.69456	43.6683	65.7403	38.9872	57.702	56.6253	86.6829
Solyc01g091550.3	93.123	170.801	125.624	125.828	165.73	124.478	195.085	235.035	294.213	376.079	353.51	323.846	100.013	135.328	93.7043	164.118	166.297	157.424	231.377	211.643	259.246	504.86	494.133	315.373
Solyc01g091570.3	220.827	281.935	232.607	184.842	222.639	181.147	206.406	229.508	233.15	94.0661	139.001	109.017	232.564	309.882	247.595	167.047	182.549	191.827	257.373	189.352	221.184	145.779	127.256	103.842
Solyc01g091580.3	201.137	171.295	186.832	203.583	235.781	213.649	876.089	879.634	761.713	1124.84	778.066	773.179	176.615	178.029	193.576	282.402	210.992	240.01	998.902	798.446	727.822	1247.43	1229.94	924.001
Solyc01g091590.3	23.0867	38.5427	103.8	211.64	51.6031	64.8868	16.6044	93.945	83.0575	34.9864	138.21	406.672	150.76	158.977	68.5138	28.7545	127.546	87.7251	74.426	77.0742	286.214	14.6718	32.5536	170.973
Solyc01g091600.4	224.283	347.332	257.89	310.609	251.322	268.274	209.351	183.314	295.801	320.817	266.02	256.572	262.258	271.002	242.046	308.696	325.133	281.433	233.573	198.416	240.701	309.018	247.664	198.715
Solyc01g091610.1	25.3521	17.1389	19.8932	35.8935	24.8995	20.151	14.5022	10.3077	21.9647	3.01589	4.28692	4.42292	27.2656	19.3217	29.9391	13.5823	10.9825	14.4395	9.73595	8.51004	11.4412	3.10181	7.904	13.1219
Solyc01g091620.3	1403.62	1137.9	1292.59	1567.21	1399.32	1658.14	1287.4	1263.67	1161.48	1144.55	1116.9	1082.05	1265.26	1333.12	1248.15	1233.54	1393.5	1300.63	1160.76	1087.8	1017.02	964.811	1026.38	1164.5
Solyc01g091630.3	314.949	310.54	263.169	309.22	298.881	317.288	1411.74	1450.03	1302.47	1610.37	1120.25	782.894	285.526	249.404	274.204	392.374	294.425	276.141	1807.45	1657.22	1657.09	1895.9	1857.39	1583.8
Solyc01g091640.3	793.148	747.66	725.531	798.587	654.085	681.357	970.416	992.567	1005.85	655.366	636.218	600.936	962.682	910.301	911.764	710.85	583.175	614.004	1231.35	1240.94	1254.73	749.235	686.775	664.604
Solyc01g091650.3	1269.62	889.101	1162.71	1082.54	1123.01	1163.4	1129.57	1028.13	819.823	1285.73	1078.7	1052.78	1174.41	1059.54	1316.83	1434.53	1283.23	1250.8	1013.55	976.993	865.817	1670.55	1782.72	1295.09
Solyc01g091660.3	345.28	230.86	226.663	165.726	121.449	98.2638	125.012	137.282	116.484	34.0353	59.2481	36.1218	459.129	394.397	391.627	228.817	141.266	159.944	242.956	215.324	194.382	85.7128	70.516	62.0985
Solyc01g091670.3	143.447	49.4668	90.4164	42.229	56.4146	77.5125	58.6648	37.9478	24.8823	1.49354	8.51798	20.4292	154.986	117.144	121.78	61.9656	59.0142	92.4148	78.2429	64.9163	50.4392	12.7131	21.1072	15.659
Solyc01g091690.3	731.998	493.945	565.921	570.672	495.452	425.429	136.965	136.886	137.402	132.644	120	134.102	758.799	634.041	808.944	643.412	548.172	538.469	150.801	144.639	138.901	141.799	106.784	126.325
Solyc01g091700.4	96.0099	120.458	121.592	36.1233	30.5592	23.7951	169.036	170.663	195.204	234.042	192.69	341.355	114.869	172.034	97.4928	173.415	163.279	148.127	159.876	162.048	197.718	266.21	220.347	311.994
Solyc01g091710.4	185.579	212.649	194.459	253.12	244.004	281.192	202.539	199.457	245.767	326.504	311.501	313.212	222.124	256.937	235.744	392.445	369.897	302.844	255.076	244.031	246.014	352.384	309.025	273.233
Solyc01g091720.3	112.36	122.675	93.5297	31.0743	42.9455	32.7001	66.337	78.006	68.8238	40.2399	51.0334	45.1332	94.5599	110.891	93.5864	38.4495	42.0265	40.6794	56.4857	50.7467	63.3912	64.9784	60.5374	61.0534
Solyc01g091730.3	2615.92	2500.83	2869.67	1646.12	2124.44	1845.13	2767.61	3010.84	2567.85	3607	3821.31	3913.3	2282.76	2540.78	2447.88	2688.48	2656.03	2731.9	2116.81	2039.41	2024.55	3707.6	4237.19	3625.78
Solyc01g091740.4	386.852	463.321	407.21	521.4	516.638	434.6	227.144	263.889	267.821	492.266	366.111	516.545	530.65	529.099	499.204	630.139	704.113	550.23	245.944	266.413	293.969	391.459	376.574	329.975
Solyc01g091750.3	525.545	419.192	503.601	208.98	201.78	244.368	568.902	567.613	619.923	285.524	288.754	290.5	475.738	472.078	483.156	209.162	190.195	227.874	671.406	637.351	607.266	265.667	240.067	244.483
Solyc01g091760.3	0	0	1.62463	0	1.98839	0.789433	0.702172	0	0	2.94714	2.10985	0	1.42393	0	1.94839	0	0	0	0.780842	0.934069	0	0	0	0.829698
Solyc01g091770.4	129.264	142.937	123.427	127.873	162.114	111.997	242.942	245.327	250.855	195.893	268.54	236.704	87.2716	103.991	96.8365	73.0857	85.0013	84.8044	164.004	163.807	221.41	212.282	190.553	171.319
Solyc01g091780.4	150.75	182.978	152.381	170.386	159.52	163.257	495.32	446.147	371.277	578.798	490.641	406.937	105.282	111.089	94.815	139	139.129	130.47	518.885	437.543	378.423	454.639	445.257	451.674
Solyc01g091790.2	53.5389	32.377	32.4539	23.9311	26.0806	33.0524	30.3551	36.0727	16.6509	7.15451	20.6682	12.5464	32.0354	42.2391	39.0073	19.4979	19.13	37.7908	40.2176	24.8137	14.3354	13.055	14.1248	17.6651
Solyc01g091800.3	199.545	135.791	168.614	88.1606	95.2056	87.1606	868.717	663.448	508.611	700.997	551.822	357.798	116.875	163.869	125.421	152.392	99.0102	99.212	682.681	509.182	473.646	318.277	337.262	261.983
Solyc01g091810.1	0	0	0	1.24036	1.93354	0	0	0	1.61375	0	4.26992	1.46511	0	0	0	3.09386	2.99862	1.69691	0.803412	0	0	3.148	2.9951	0.822587
Solyc01g091820.3	135.807	131.018	129.007	158.581	180.815	150.37	118.476	154.203	141.025	378.997	237.497	274.914	136.617	109.806	138.169	340.525	294.684	247.899	121.966	117.088	119.167	392.408	381.19	275.937
Solyc01g091830.3	79.6105	79.1441	123.292	537.805	387.141	349.196	237.51	270.389	326.666	558.568	700.589	1197.99	188.102	135.371	145.573	664.899	975.241	665.552	105.383	94.08	276.598	629.348	602.092	650.272
Solyc01g091840.4	82.8828	74.6042	54.074	135.559	98.8323	101.943	25.6225	36.2224	30.3438	32.7363	23.365	77.033	85.4925	77.1029	84.2697	102.385	84.0768	103.361	22.2178	30.9859	29.2353	25.6692	14.1655	28.0738
Solyc01g091850.3	16.3355	9.79095	13.8572	7.47711	9.87856	14.2604	9.17795	10.5641	11.8814	2.95873	4.23116	8.66655	23.423	18.4109	14.5121	11.1933	14.0271	12.6932	23.5767	13.1046	16.1962	2.17158	8.18005	7.45289
Solyc01g091860.4	200.124	290.559	234.059	353.074	375.017	328.923	252.891	248.189	321.012	264.731	252.496	189.673	201.052	197.622	181.365	228.035	265.708	208.851	226.211	227.581	223.656	227.876	165.74	167.522
Solyc01g091870.3	4.337	18.5259	7.44673	17.3409	6.72579	8.85021	5.06128	11.2743	4.05594	4.51465	0	0	11.2041	3.8729	1.87783	2.47146	3.99523	0	3.23423	3.77824	1.6329	1.03925	0.991592	1.64196
Solyc01g091880.3	418.23	522.582	484.927	358.708	347.166	265.746	459.063	543.251	548.834	387.548	426.441	375.77	523.363	532.581	538.641	434.073	377.961	346.045	544.596	618.723	625.348	422.815	405.711	319.472
Solyc01g091890.3	139.967	269.745	174.821	189.94	244.422	171.326	147.935	195.305	302.271	294.633	360.746	337.546	166.178	215.642	151.746	206.005	167.044	175.71	164.997	192.551	229.883	369.373	305.003	237.586
Solyc01g091900.3	183.549	221.319	206.941	240.653	269.85	230.863	191.23	184.171	184.702	542.545	493.083	423.29	179.851	159.495	173.052	283.428	269.89	287.612	162.214	147.979	224.907	540.788	548.376	393.253
Solyc01g091910.4	862.851	591.719	670.212	853.633	875.759	978.16	559.429	596.744	433.437	680.519	690.42	600.358	772.856	634.094	810.513	875.536	861.744	755.795	591.653	591.584	471.837	592.085	669.703	959.446
Solyc01g091920.2	324.229	296.803	394.261	215.428	110.281	141.756	363.578	365.849	264.893	235.043	197.087	153.191	382.674	312.007	388.837	160.57	114.836	127.388	378.359	370.499	326.763	409.265	477.915	342.957
Solyc01g091930.3	160.464	148.202	143.967	70.603	95.1261	111.832	35.4276	34.7635	41.369	16.5532	40.6688	17.6526	138.654	147.175	154.929	96.3881	93.8885	122.265	47.7027	51.0054	44.0877	45.7303	30.7409	75.5312
Solyc01g091940.3	166.391	139.137	154.267	202.149	206.753	215.765	160.469	147.208	93.65	97.4847	119.591	93.8073	120.07	110.139	126.565	134.872	139.925	159.522	125.417	106.545	84.7747	119.502	146.654	140.633
Solyc01g091950.4	1133.25	1768.48	1258.5	1198.09	1362.19	1060.5	890.566	965.822	1096.38	1372.92	1506.14	1318.51	1220.58	1366.96	1185.53	1294.19	1530.4	1387.18	807.537	863.932	936.953	1143.27	923.421	982.273
Solyc01g092950.3	148.052	93.8952	87.9287	70.0639	94.6671	101.894	53.4818	39.9757	67.7979	115.494	134.29	141.201	50.143	74.5844	45.4443	56.2031	33.1275	72.5897	34.6879	33.4823	35.4252	85.1231	56.4124	37.4794
Solyc01g093960.3	0	0	0	0	0	0	22.532	16.3665	17.3798	8.85919	10.5639	5.76587	0.710851	1.31778	0	0	0	0.845875	7.83418	10.2859	21.0354	19.642	11.2866	6.63105
Solyc01g093965.2	64.5033	49.6684	24.1844	6.25725	11.0918	11.7489	25.6724	14.6394	12.4557	5.84336	12.5831	7.12562	42.288	33.3235	42.5375	9.36963	3.01194	11.8149	30.7959	19.5232	24.1444	17.9566	10.4611	13.3308
Solyc01g093970.4	586.096	539.972	583.618	714.114	694.128	703.778	718.751	697.967	634.684	616.852	589.517	672.403	654.988	587.275	662.211	846.369	803.694	749.18	850.51	892.685	946.423	529.155	559.043	797.084
Solyc01g093980.3	6.46265	32.5471	32.0885	12.4153	2.91263	5.59942	21.4968	19.8935	34.5689	4.48572	2.13115	4.38302	0.70385	1.3	0	1.23878	1.00003	2.54409	6.39926	2.82414	1.62795	0	1.00306	0
Solyc01g093990.3	83.6283	71.8173	64.7455	55.9577	56.7219	73.2952	239.263	220.092	246.867	171.184	146.599	135.223	74.8729	96.6675	85.1733	72.5908	77.0654	83.0336	279.477	263.9	292.404	181.654	153.697	162.634
Solyc01g094000.3	1478.67	1264.91	1326.98	1748.45	1835.81	1740.47	1559.71	1527.06	1131.83	2088.38	1829.19	1389.78	1435.23	1217.68	1404.58	2151.62	1827.85	1829.8	1462.02	1552.2	1195.16	2379.26	2255.91	1758.54
Solyc01g094010.3	90.8709	57.7995	68.9046	53.4515	42.9594	64.5909	314.478	296.879	184.012	44.702	42.522	66.9575	64.2262	74.3784	64.9603	37.8321	38.0253	57.6268	465.256	321.362	260.041	73.5379	92.8574	98.1904
Solyc01g094020.3	156.775	113.944	133.984	74.3316	40.3869	58.7072	406.79	332.801	252.105	96.2651	154.065	147.032	159.021	136.916	161.632	51.2926	45.9496	66.2211	397.482	362.617	235.083	150.879	176.659	209.403
Solyc01g094030.3	943.855	855.609	968.957	481.991	584.084	563.536	1424.01	1285.83	1225.76	987.805	877.062	746.586	763.138	722.367	743.867	681.747	626.364	702.907	1432.18	1414.27	1180.08	907.282	902.829	804.939
Solyc01g094040.3	519.949	307.688	497.381	759.095	795.832	898.555	266.968	310.486	235.794	429.292	456.136	925.587	437.243	475.267	462.014	904.676	1046.28	1218.72	318.071	345.221	287.241	474.856	530.836	635.515
Solyc01g094050.1	523.572	462.561	365.488	369.738	326.231	273.851	456.943	596.902	516.728	464.076	386.463	282.333	632.157	545.99	670.762	484.175	394.179	113.868	486.371	529.24	556.35	382.262	323.636	389.058
Solyc01g094060.4	1595.27	1285.33	1424.45	851.18	960.381	991.066	1417.45	1577.16	1407.54	1338.23	871.058	893.814	1604.27	1389.97	1598.92	1036.37	930.574	812.748	1426.22	1580.36	1449.88	912.754	804.897	977.469
Solyc01g094070.3	0	4.24553	3.29129	0	0	0.799958	20.0652	26.5228	21.7077	0	8.52492	7.30547	0	0	0.949423	0.619377	0	1.69608	21.5995	30.125	26.0479	7.39342	5.0148	4.11831
Solyc01g094080.4	80.6922	106.508	55.2826	83.0853	73.4007	73.0053	1170.41	1067.91	1040.96	1710.1	1151.23	914.833	42.1225	50.5224	33.9897	129.911	85.9503	84.8557	925.686	959.958	860.877	1378.75	1382.2	964.589
Solyc01g094090.4	0.714917	5.63394	0	0	0	0.79683	60.5446	32.3862	39.158	26.7993	14.8743	10.1803	0	0	1.91334	1.24078	1.00081	0	61.9499	53.5371	55.2371	46.9925	29.3134	25.5895
Solyc01g094100.2	0.720452	0	0	0	0.965828	0	9.35731	14.1511	21.8039	13.5006	8.54334	5.8642	2.10616	1.29547	0	1.85589	0	0.848554	62.7291	67.8942	76.6304	60.7685	40.8891	21.3807
Solyc01g094110.3	0	2.81796	0	1.24328	0.977138	0.797062	59.8592	49.5114	74.3536	56.5945	42.5075	20.3676	2.11818	0	0.95613	1.86094	0	1.69474	153.368	159.699	233.982	151.532	92.9402	53.6468
Solyc01g094120.3	218.132	183.043	258.091	34.7317	24.1744	36.8788	0	0.944292	0	0	0	1.4649	55.4945	102.424	76.5773	27.2274	17.9922	22.9078	0	0	0	1.04969	0.998604	1.64529
Solyc01g094130.2	19.4388	25.5426	14.0185	42.1732	40.6089	36.8808	1.43823	3.77687	4.84076	8.99433	10.6743	7.32498	10.5364	14.2606	8.50767	19.8013	20.9906	13.5751	0.803316	1.88528	1.62992	6.29713	5.99096	4.11309
Solyc01g094140.3	402.297	481.768	434.264	190.926	191.985	184.63	30.981	34.875	49.3082	19.5143	25.6421	20.5399	437.139	446.604	421.544	203.476	217.846	197.739	39.4523	30.1861	42.4051	37.6524	31.8741	37.814
Solyc01g094150.3	277.501	339.08	330.899	284.91	349.872	304.062	256.595	267.843	343.832	499.505	586.405	544.17	283.657	287.958	279.91	367.663	353.594	360.837	294.2	267.278	297.155	545.928	464.257	417.108
Solyc01g094170.3	251.565	163.397	230.302	278.97	427.52	272.081	37.4551	28.2842	76.7703	147.079	166.651	203.889	356.503	268.019	365.086	492.337	507.661	549.915	86.9275	124.505	101.11	367.294	381.627	282.812
Solyc01g094180.4	0	4.00062	1.56815	8.84416	2.12362	2.28356	1.32982	0	2.23814	1.4157	2.05102	1.37831	2.20174	1.37807	1.04656	1.89327	6.0488	0	2.19695	0	4.75193	3.66766	2.21626	4.22598
Solyc01g094190.3	112.506	112.96	116.631	63.3631	59.4161	71.0642	193.646	192.799	154.725	64.1668	63.847	68.5203	84.596	79.472	96.2379	59.5064	42.0168	58.4912	217.648	185.256	167.519	98.745	78.5202	108.012
Solyc01g094200.4	1386.19	1478.38	1356.56	1044.03	963.142	973.038	1591.5	1747.63	1775.79	642.819	571.656	579.839	1517.72	1502.09	1600.77	1140.42	1012.72	925.545	1740.27	1695.81	1634.81	611.557	531.148	616.44
Solyc01g094210.2	65.0472	114.068	81.9595	29.8437	29.3368	13.5442	68.3651	73.3598	126.238	11.909	46.743	34.898	83.3462	114.95	92.8221	11.1676	21.0177	20.3349	66.6983	66.6811	129.96	12.8212	18.1995	13.2085
Solyc01g094220.3	219.622	192.43	189.75	181.7	229.714	170.927	229.969	250.378	187.935	316.322	311.817	234.963	119.593	121.794	96.0938	154.001	130.165	162.602	184.28	168.836	113.585	305.302	299.551	237.21
Solyc01g094230.4	0.722041	0	0	1.23912	0	0	2.88784	2.82243	1.61996	4.50984	2.13895	2.93884	0	0	0	0.61812	0	0.848897	0	0.944034	0	1.04206	0.99348	0.82143
Solyc01g094240.3	4.27918	2.80977	2.45407	1.24444	1.96276	0.795143	6.38972	3.82163	6.37234	10.3975	8.48593	7.2534	4.9528	2.6187	4.8031	3.72558	4.00493	2.54075	7.12035	3.7523	3.24558	6.4469	4.06032	13.223
Solyc01g094260.4	210.61	171.583	118.717	63.4443	90.1403	58.098	30.5712	38.1672	50.252	1.48685	2.12294	42.1148	213.51	192.267	216.718	60.8285	48.0506	49.131	74.4915	67.5774	60.0722	5.35856	8.10602	7.43423
Solyc01g094270.3	241.234	109.665	155.52	79.6247	31.3684	45.3519	0	0	0	0	2.12251	0	207.196	155.695	200.522	38.4876	19.0211	47.434	1.58414	0.938426	9.74004	1.07254	0	0.826149
Solyc01g094280.3	416.164	472.575	471.71	967.478	854.623	755.303	471.787	594.803	509.944	730.091	676.783	695.926	474.112	521.119	454.631	730.771	702.677	561.679	309.314	419.492	410.753	759.717	663.914	613.65
Solyc01g094290.3	1566.63	1459.57	1397.64	1328.79	1133.17	1110.21	1995.96	1991.59	1637.55	966.979	777.784	667.429	1659.9	1453.84	1736.08	1141.8	1046.59	813.38	1489.51	1541.24	1375.2	736.853	681.383	704.825
Solyc01g094320.3	13.5097	28.0074	11.4227	11.2115	3.94441	5.55117	0	0	0	7.40491	0	0	15.602	17.0758	7.72494	6.21604	10.0175	10.1569	0	0	1.62048	3.24816	2.04099	1.6553
Solyc01g094330.3	131.591	173.907	192.831	158.53	207.451	190.727	106.326	108.009	137.141	263.423	218.37	258.985	95.2153	95.5046	113.557	141.477	151.811	148.594	75.2287	60.46	84.9211	105.934	79.2906	119.026
Solyc01g094340.3	265.647	353.937	308.988	69.3292	93.9564	81.3596	1032.28	982.916	794.03	1008.12	754.146	639.378	163.684	224.3	160.179	126.596	90.8676	140.131	649.933	677.724	702.59	928.013	949.644	714.576
Solyc01g094350.4	1752.86	1412.91	1505.96	1248.3	1083.94	1232.12	1268.86	1000.21	1060.94	760.898	684.307	615.56	1477.94	1354.65	1455.62	889.848	711.7	618.485	1321.83	1309.45	1210.16	472.147	468.319	502.424
Solyc01g094360.3	0.714949	0	0	0	0	0	17.8083	20.9546	22.3774	10.4224	8.49987	8.72635	0.706214	0	0	0	0	0	24.6229	30.0566	21.1205	11.7468	11.118	14.0327
Solyc01g094370.3	964.379	882.421	852.226	778.128	967.723	957.022	958.145	798.14	853.944	1025.05	1040.72	1012.62	701.183	772.29	713.447	812.566	641.936	833.145	1164.44	1034.91	934.141	1240.89	1430.55	1285.12
Solyc01g094380.2	21.5545	21.2393	17.2869	7.44767	5.82001	10.4041	47.3297	33.1322	28.9639	1.49607	0	0	16.885	12.9922	15.1775	9.28889	4.99964	3.39248	35.2286	23.5414	29.3108	1.05485	0	1.6469
Solyc01g094410.3	2230.07	1824.46	2363.21	4979.72	2614.63	3663.45	1234.76	1272.28	1121.61	2456.42	2445.45	3024.36	3326.86	2677.29	2397.06	2794.65	5494.56	3023.46	1239.95	1302.74	1294.33	2098.35	2585.17	3290.21
Solyc01g094420.3	955.225	951.669	1000.48	858.025	971.579	892.346	970.38	1036.7	857.133	827.095	749.739	681.925	1311.82	1141.13	1321.32	954.192	1031.55	893.401	937.243	965.896	841.379	990.757	990.626	836.92
Solyc01g094440.1	0	0	0	1.26426	0	0.759628	0	0	0	9.88797	4.09558	2.75006	0.735132	0	0	2.52619	1.00838	2.51118	0	0	0	4.92075	3.33797	2.53808
Solyc01g094450.1	0	0	0	0	0	0	0	0	0	14.8365	4.2396	5.79557	0	0	0	3.10597	0	0.846717	0.789645	0	0	1.07769	1.01719	3.30765
Solyc01g094460.3	166.661	139.378	138.784	37.1839	62.6384	35.3427	901.487	1016.12	947.474	584.332	478.878	754.666	136.75	168.159	129.042	108.821	74.9371	77.2386	802.86	820.039	853.274	798.709	843.617	829.147
Solyc01g094470.4	27.6185	48.984	29.7424	30.5725	25.7306	16.2723	31.8869	42.061	68.694	30.1906	34.0835	51.9937	24.0566	42.7639	36.5947	22.9583	23.2677	22.4412	41.8404	29.6051	81.0162	53.4341	29.3215	14.5662
Solyc01g094480.4	1960.46	1960.27	2044.85	2151.74	2340.71	2115.45	2510.09	2699.31	2148.77	2575.61	2668.68	2548.62	1975.89	2101.07	2077.93	1924.87	2103.61	2078.4	2400.25	2417.7	2155.13	2335.88	2538.8	2516.68
Solyc01g094500.3	127.702	129.423	117.307	125.185	112.748	115.668	188.954	183.635	246.783	133.691	85.5143	83.6894	180.929	142.287	175.193	87.7986	109.908	77.2387	238.604	244.408	247.989	99.1842	117.388	92.0358
Solyc01g094520.3	161.782	148.795	155.682	213.443	182.142	196.209	170.851	202.387	222.286	152.713	194.106	159.471	214.454	236.268	195.157	185.106	262.944	220.543	226.063	225.144	276.922	181.093	186.136	189.323
Solyc01g094530.4	378.439	323.306	357.677	282.876	299.085	277.243	252.177	278.781	290.177	208.231	170.712	191.779	307.122	336.013	321.772	233.343	225.927	275.71	236.717	243.117	246.041	183.975	216.93	176.922
Solyc01g094540.4	336.828	195.402	297.092	252.571	249.038	432.783	390.795	374.243	216.833	233.336	258.923	169.834	239.041	217.217	194.809	352.613	288.326	431.977	317.554	319.981	211.021	267.149	350.854	418.058
Solyc01g094550.3	405.791	527.092	406.1	270.297	236.466	191.007	388.199	355.47	379.774	270.126	247.828	303.61	524.257	511.477	530.241	273.39	266.825	201.972	419.296	443.297	432.152	262.698	203.294	158.676
Solyc01g094560.4	320.416	250.528	296.113	200.369	241.826	231.404	273.28	317.064	339.216	240.532	276.421	321.356	194.552	244.478	184.689	250.039	193.83	344.152	303.075	289.725	332.844	238.134	307.684	307.751
Solyc01g094570.3	155.491	159.697	159.762	130.032	155.525	179.501	186.679	166.186	161.543	180.678	160.594	148.662	132.295	166.442	118.198	90.1904	133.827	97.6519	158.614	167.232	142.096	132.852	182.286	156.766
Solyc01g094580.3	660.322	602.422	700.627	1196.1	1038.1	1017.18	747.219	694.703	718.435	779.44	817.61	710.45	596.922	600.424	629.639	859.426	852.35	723.903	676.987	635.037	595.419	885.348	929.817	907.876
Solyc01g094590.4	27.0799	43.5147	31.8812	46.0568	38.3221	39.7293	22.6945	6.69451	25.462	19.2947	31.8053	20.2927	33.2748	52.4178	36.5533	21.1176	26.0356	31.3309	30.0252	17.816	12.9775	22.6094	21.3465	35.5506
Solyc01g094600.2	12.9792	8.52819	13.2112	59.5062	51.1201	34.5223	7.20632	7.53917	6.46792	30.0262	25.6445	14.6735	17.5397	11.6487	19.7992	33.3954	33.9751	24.6119	2.41602	6.6037	4.89322	19.865	18.9205	18.9056
Solyc01g094610.4	97.0472	94.9227	121.063	60.8113	56.2126	36.0313	40.9055	39.7321	31.4004	4.49056	4.26544	5.85077	103.378	89.5953	101.407	118.874	81.9861	117.053	50.4849	41.4442	40.7196	8.42762	8.00899	7.4091
Solyc01g094620.3	1450.31	1351.33	1485.59	2519.3	2636.85	2487.84	1462.46	1605.96	1351.96	4731.4	3114.1	2810.24	1644.12	1375.76	1675.05	3372.81	3652.78	2406.33	1112.12	1394.26	1302.99	3581.43	3740.21	2961.22
Solyc01g094630.3	216.496	218.823	182.192	155.632	150.498	170.736	147.382	159.844	142.3	84.5453	91.1347	88.3572	140.958	162.608	171.417	143.51	171.253	146.474	118.394	128.419	110.274	60.3922	70.22	77.7402
Solyc01g094640.4	1386.63	1214.74	1329.34	1702.61	1589.49	1852.75	621.605	634.06	572.441	1295.81	1189.65	904.895	1531.94	1307.45	1413.57	1641.71	1708.36	1635.87	657.736	686.493	580.963	1222.05	1347.06	1230.08
Solyc01g094650.4	13.642	8.48962	7.40441	2.48314	6.79723	4.79908	12.1798	13.264	11.2534	0	0	0	4.92734	1.30014	10.4465	2.47765	2.0001	3.39205	8.79754	7.53064	4.88362	0	2.00648	0.823726
Solyc01g094660.3	605.099	568.731	534.258	633.055	683.591	699.77	321.749	328.676	373.222	595.777	485.33	468.743	615.255	517.549	572.628	536.535	519.884	423.206	307.302	302.067	276.579	478.477	486.655	443.863
Solyc01g094670.4	233.933	233.43	225.668	237.914	216.571	237.916	213.69	194.756	222.734	243.523	190.363	213.058	274.742	240.407	293.504	304.119	318.688	264.005	160.607	174.643	192.583	195.923	203.676	220.147
Solyc01g094680.4	407.079	491.807	496.577	324.487	370.701	309.84	536.719	578.524	650.844	371.816	293.308	357.59	458.56	459.436	495.492	271.212	224.719	222.468	530.679	465.74	537.299	276.234	228.936	266.777
Solyc01g094690.4	1520.75	1702.44	1687.74	2197.95	2457.64	1536.23	1447.02	1480.18	2257.65	1675.85	1830.21	1971.73	2176.42	2869.02	2047.28	3724.07	3325.39	3908.23	2550.14	2989.53	3298.82	3963.31	2728.59	2712.59
Solyc01g094700.4	1944.82	1052.64	1127.83	2106.37	2242.13	2665.24	1958.91	1907.93	1308.16	1435.74	1321.25	1047.19	1723.4	1713.03	2161.89	3305.89	3140.74	3791.52	2154.4	2144.23	1696.54	1906.09	1577.32	1504.76
Solyc01g094720.3	370.415	406.523	378.41	460.628	473.994	351.06	1137.26	1267.9	1244.23	1569.43	1197.23	890.828	519.937	592.004	643.139	489.187	422.426	446.679	1297.17	1298.4	1463.66	1779.52	1395.03	892.832
Solyc01g094723.1	0.708055	2.78828	0	0	0	0	7.03069	5.78445	3.94406	0	0	0	2.8458	0	0	0	1.00244	1.69136	14.0765	15.8871	14.5553	0	0	1.65864
Solyc01g094727.1	0.717556	0	0	0	2.91594	3.19765	5.72687	4.74082	3.21257	1.49419	0	0	0.704241	1.30099	0.95068	2.47822	1.00016	0	19.9744	12.2334	8.13704	0	0	4.11989
Solyc01g094750.4	90.8016	82.3882	72.6256	238.074	257.766	243.137	357.87	321.591	214.888	289.588	254.21	199.439	80.7191	91.9522	113.25	121.858	231.855	246.093	358.036	313.111	288.623	284.792	237.244	239.267
Solyc01g094760.3	117.029	101.116	98.4127	90.4396	75.0146	64.3317	86.6944	110.006	127.253	37.6003	40.6536	32.3441	145.721	145.971	147.559	101.971	96.8953	92.5382	100.164	108.592	117.537	28.1009	27.7932	32.849
Solyc01g094770.4	1054.26	863.356	1023.25	813.636	778.201	828.345	842.964	893.341	665.855	1257.62	1080.43	1036.68	933.367	894.82	1003.39	1284.94	1221.33	1232.46	799.332	839.936	667.225	1722.05	2078.92	1593.56
Solyc01g094780.4	43.0748	27.8031	30.8217	37.4572	32.8999	56.7515	42.7317	45.4638	29.0803	14.7106	8.42941	17.2291	24.2389	34.3993	26.3827	31.7789	22.0633	31.2727	54.5065	34.5287	40.3793	22.0375	22.7255	29.0636
Solyc01g094790.3	509.016	546.934	546.896	362.371	382.759	310.701	854.123	802.096	827.004	1673.67	1115.5	753.376	615.289	459.608	619.694	506.432	377.928	377.46	786.267	823.281	822.579	1047.89	735.681	551.536
Solyc01g094800.4	2654.47	2203.34	2229.24	2894.95	2433.71	3060.22	2982.56	3018.34	2293.91	3429.16	2747.87	2134.67	2189.26	1941.85	2320.32	2302.52	2423.32	1926.7	2294.76	2557.78	2074.76	2336.84	2832.07	2829.08
Solyc01g094810.3	591.928	534.704	594.891	774.34	1052.29	1024.66	580.736	517.12	539.306	1452.14	1937.6	1985.26	350.986	470.12	333.715	1071.47	1103.32	1637.71	562.177	577.383	516.634	1955.87	2997.25	2790.45
Solyc01g094820.3	164.993	130.655	184.006	137.647	169.005	158.05	262.025	219.797	192.212	91.5089	89.7085	79.1714	156.551	113.995	170.881	124.342	107.937	126.436	203.486	183.885	167.939	64.9503	68.8065	84.6981
Solyc01g094830.4	437.516	452.932	372.393	560.004	548.733	653.996	450.902	376.063	359.584	425.113	384.524	295.891	402.34	427.427	375.849	407.565	444.004	390.947	434.002	440.427	410.87	313.812	378.184	496.149
Solyc01g094840.3	432.782	377.051	412.76	237.579	336.873	409.986	581.108	427.3	404.587	1051.53	637.022	948.629	320.185	329.487	327.773	457.402	338.337	494.73	378.202	330.434	345.874	1290.36	1399.52	1118.26
Solyc01g094850.3	42.5103	38.3455	32.1813	76.8831	74.3587	68.998	38.1535	25.4692	20.1911	172.521	108.934	115.828	32.9943	29.7932	33.0418	79.1822	80.9522	87.4025	21.717	29.2335	21.1965	75.4208	76.7802	80.5854
Solyc01g094860.4	187.229	230.402	205.887	259.744	264.502	238.977	117.767	145.843	154.145	226.602	223.193	261.459	202.45	191.551	207.982	207.292	219.571	156.338	103.354	106.002	137.41	181.147	161.51	167.966
Solyc01g094870.3	2.13056	2.79719	5.70553	0	1.97595	2.37657	1.41185	5.76278	1.58402	0	0	0	0.709829	1.31517	0	0	1.00195	0.846201	2.35739	1.87202	1.61956	0	1.02264	0.828129
Solyc01g094880.3	493.491	659.351	551.121	470.992	512.51	409.06	613.367	729.705	940.673	573.388	635.872	640.621	616.397	686.687	639.1	506.214	496.882	382.45	682.849	717.953	933.062	579.386	447.906	602.576
Solyc01g094890.4	389.411	586.546	438.205	262.464	187.922	249.711	474.468	495.229	611.954	179.317	239.951	106.068	677.136	648.428	551.755	425.492	334.515	370.283	545.365	633.289	650.295	304.527	251.273	264.996
Solyc01g094910.3	267.645	132.635	47.192	1.23831	14.3958	0.805083	973.465	863.565	950.855	242.459	334.081	214.945	2.09957	3.86989	2.81324	54.3571	2.99601	5.09507	1413.44	1303.98	1177.72	294.616	388.208	264.258
Solyc01g094920.3	1283.26	1189.45	1401.31	2716.22	2473.32	2328.79	1139.45	942.05	1175.88	5403.84	3228.41	4353.58	1770.5	1631.78	1803.84	4133.15	5195.45	3634.05	1292.23	1477.3	1483.39	3153.01	2250.67	2967.65
Solyc01g094930.3	1384.05	1403.11	1364.77	1749.73	1877.43	1616.59	1120.79	1332.01	1290.55	1323.12	1275.13	1340.04	1696.1	1699.57	1738.11	1813.17	1605.06	1648.76	1136.45	1171.2	1348.4	1202.66	982.254	1078.88
Solyc01g094940.4	846.22	679.761	745.911	1426.67	1545.93	1359.79	1592.92	1488.09	1332.46	4204.13	2984.27	2735.05	935.57	807.236	1023.07	1985.43	2112.26	1746.75	2060.06	1791.93	1735.85	3507.76	2782.96	3350.43
Solyc01g094950.3	4427.12	6019.23	5090.03	5602.26	5092.8	4959.12	3636.56	3486.4	4620.93	4832.92	5489.29	6265.6	5304.27	5158.06	4683.43	6198.38	7598.83	6135.82	4044.62	4168.72	5075.08	6681.42	5761.36	4684.41
Solyc01g094960.3	695.394	661.335	605.34	550.359	583.197	629.069	345.426	285.985	324.714	194.926	167.423	251.186	810.338	800.7	829.703	547.171	548.9	584.596	403.819	394.72	420.458	171.776	181.127	234.302
Solyc01g094970.4	547.528	293.127	293.897	268.109	235.68	320.15	0.717195	1.89308	2.41392	4.48857	4.26415	8.772	484.709	522.241	733.161	457.619	404.965	491.918	4.80453	0	0	14.765	11.0211	36.2305
Solyc01g094990.2	59.7298	31.2041	39.5667	141.426	142.23	191.546	3.59342	6.61318	4.03154	4.49523	2.13423	2.92864	46.3761	36.3166	46.3544	155.961	174.936	234.152	6.42191	1.88486	9.77751	3.15201	6.99484	23.0383
Solyc01g095000.3	97.0597	116.688	101.493	44.7897	92.1522	70.0138	373.782	358.933	336.445	526.16	399.018	348.406	109.613	137.385	100.75	105.533	115.128	98.2552	445.898	429.787	426.928	424.78	347.764	261.896
Solyc01g095010.4	137.307	119.761	114.789	70.8673	88.9226	88.4722	158.907	141.873	163.094	125.101	121.145	104.745	113.677	147.534	111.871	79.4008	70.0532	94.0576	156.541	151.243	167.36	80.0388	86.8822	80.0584
Solyc01g095020.3	1741.96	1605.93	1541.57	1978.92	1959.49	2126.75	1424.05	1478.4	1318.02	1940.15	1873.65	1509.6	1896.12	1562.8	1851.16	1999.33	2378.5	1863.06	1219.5	1357.51	1311.39	1655.84	1818.1	1958.87
Solyc01g095030.3	702.223	621.111	656.035	571.949	778.161	779.668	747.943	721.964	544.108	1731.82	1681.55	1160.96	517.948	561.73	602.815	1299.77	1123.63	1473.57	820.932	668.113	472.536	2098.19	2571.01	1498.47
Solyc01g095040.3	1334.59	1029.69	1284.93	1358.43	1105.62	1404.05	1689.24	1635.17	1395.8	1281.55	1222.81	1157.15	1338.14	1211.3	1308.19	1100.74	1065.58	1079.3	1674.88	1730.12	1494.59	1366.28	1359.75	1408.29
Solyc01g095050.3	2582.44	3848.24	3190.14	3880.65	4242.57	3061.2	3053.26	2859.28	3944.97	4213.38	5129.97	6010.24	3403.62	3807.9	3151.3	3815.21	4307.02	4441.65	4273.47	4092.61	4676.15	5829.1	5608.47	4476.49
Solyc01g095060.4	1.19721	2.30769	2.11056	1.2897	2.65189	2.03655	2.80047	10.8201	5.64413	7.48242	9.22064	4.78086	6.61486	4.83942	0	1.34903	1.02316	0	2.37615	7.68128	4.41956	5.33327	4.10186	3.59535
Solyc01g095070.4	891.017	655.152	893.898	710.898	916.583	972.112	980.823	734.021	626.544	904.892	826.638	1245.85	740.846	784.09	757.737	1008.87	1088.59	1237.86	1112.34	918.675	663.305	1147.1	1305.4	1261.14
Solyc01g095080.3	13.7021	18.4804	14.8643	49.5862	43.3947	46.5704	15.8568	0.942239	0.808638	0	0	0	21.0455	18.1177	23.5651	43.2882	51.9606	95.9041	0	1.8869	0	6.27108	3.98233	11.507
Solyc01g095090.3	18.0316	8.53067	12.3884	13.6355	8.67703	17.6668	54.0675	66.8873	43.6748	19.5222	17.0995	19.081	16.1331	15.5272	7.53905	7.42044	11.9906	11.8822	50.759	43.4018	34.2569	7.31375	7.96272	11.5062
Solyc01g095100.4	244.091	190.398	269.149	256.034	224.416	248.884	150.548	113.175	101.663	225.089	210.541	380.072	264.586	233.474	246.296	511.588	354.211	500.884	194.979	150.376	182.064	262.977	228.953	569.226
Solyc01g095110.4	173.716	111.316	159.047	272.367	234.899	321.405	143.429	132.247	102.4	129.591	113.549	89.8644	180.475	158.56	189.224	165.503	176.743	181.745	102.916	121.932	93.133	62.1471	78.1508	91.8867
Solyc01g095120.3	491.64	438.397	448.523	465.175	420.712	457.731	516.199	514.715	440.401	425.657	373.555	329.562	439.781	424.009	502.107	301.371	275.886	278.281	428.042	391.161	348.773	256.198	286.658	304.396
Solyc01g095130.4	9.27458	8.43223	9.819	1.2443	2.94263	3.18148	8.52338	4.77509	8.76583	0	2.12195	1.45117	8.4884	11.7801	4.80042	0.620857	2.00235	3.38788	4.74939	8.4441	9.73823	1.0736	0	3.30523
Solyc01g095140.4	46.5626	31.4383	34.4031	48.94	43.9734	97.9254	32.9161	63.1492	62.3218	28.9671	29.1845	122.857	59.16	75.3294	44.1971	25.0591	40.2092	60.6425	48.5959	40.7119	36.8626	25.2636	23.3777	93.6946
Solyc01g095150.3	880.273	793.501	1175.76	949.017	800.983	1566.52	509.053	458.695	550.711	1300	1108.22	2425.61	1093.87	1132.92	772.374	1187.17	1832.35	1957.37	724.558	736.173	741.247	1003.55	843.4	1426.83
Solyc01g095160.3	47.7094	38.4789	43.8549	76.794	68.2132	94.9429	31.816	30.0628	39.751	43.6438	21.4057	23.5388	43.4143	37.436	49.7583	38.9248	43.9472	33.1139	32.345	25.5038	31.0258	12.4695	17.8471	22.1659
Solyc01g095180.2	121.293	78.7075	83.4672	166.732	129.459	205.22	276.33	223.452	176.93	153.053	184.619	171.253	111.05	73.2923	116.154	120.443	167.194	176.173	328.542	212.049	206.134	172.815	188.671	259.451
Solyc01g095190.2	25.7571	36.6509	36.9112	29.8341	44.9166	39.0714	12.8348	9.51611	11.1998	13.4098	6.37803	4.36651	38.1141	40.4541	40.1268	35.9724	20.0136	35.5926	10.338	7.517	8.12606	4.26373	6.05658	11.5522
Solyc01g095200.3	2619.34	2745.06	2621.23	2392.48	2537.19	2684.35	2352.23	2572.18	2122.96	3039.61	3211.49	2303.83	2276.38	2280.37	2325.65	2691.94	2456.11	2890.89	2146.7	2175.45	1977.89	2956.21	3355.66	2188.61
Solyc01g095210.3	627.601	581.607	636.855	558.104	574.148	564.478	632.007	600.281	583.688	617.053	495.304	472.027	714.917	661.737	779.619	607.999	539.089	500.333	564.341	608.15	469.196	489.48	495.541	547.698
Solyc01g095220.2	35.3964	175.044	62.1248	71.6671	60.3018	41.3426	58.8894	61.0435	203.776	28.2199	41.43	78.1829	39.0281	65.7206	27.7224	36.6689	47.6629	21.5236	47.1964	35.4528	101.671	42.6063	21.9141	17.3042
Solyc01g095230.4	251.847	234.005	232.435	263.013	218.702	302.92	283.841	301.41	256.371	157.318	204.873	99.5634	104.003	97.287	96.5093	145.445	125.956	139.979	122.799	131.933	115.695	76.7181	58.9669	68.2956
Solyc01g095240.3	345.588	327.711	540.164	516.961	234.667	426.673	106.07	88.2232	118.211	53.3189	48.6973	62.1872	677.943	513.55	369.787	185.233	494.857	447.754	80.314	68.3739	106.955	85.5198	127.546	94.3492
Solyc01g095250.1	0.705313	1.38842	0.810278	0	0	0.787395	2.79765	1.93747	1.56943	2.93874	6.31702	2.86801	2.14063	2.64936	2.93736	0	1.00306	0.845	0.777206	0.932626	1.61426	1.1052	1.03513	4.15425
Solyc01g095260.1	7.0519	2.77632	2.43047	3.74737	1.99823	10.2346	0	0	0	1.46912	0	1.43374	3.56818	1.32492	2.93825	3.11704	3.00927	1.68994	0	0	0	7.73988	5.17725	3.32368
Solyc01g095270.3	345.66	351.095	391.341	406.454	554.405	434.664	491.451	466.145	387.323	2190.79	1711.72	1420.94	249.106	257.012	220.604	844.034	801.508	731.378	374.703	323.272	326.705	1885.54	2196.58	1272.23
Solyc01g095280.4	511.504	301.113	430.794	317.935	357.813	453.978	450.14	378.422	341.233	376.456	472.819	331.324	347.25	340.938	369.954	378.578	329.066	503.64	501.577	412.125	359.62	396.001	434.034	432.635
Solyc01g095290.4	166.439	130.659	157.606	163.687	149.683	199.773	210.924	190.547	201.104	123.015	119.614	104.099	148.123	148.966	180.314	137.95	124.926	159.531	227.626	223.495	238.053	126.749	109.686	154.592
Solyc01g095295.1	0.693716	0	0	1.25557	0	0	0	0.988927	0	1.44582	0	0	0	1.34769	0	3.76109	2.01096	2.52574	0	0	0	0	0	2.51168
Solyc01g095300.3	873.504	867.75	808.162	984.352	983.61	904.682	1019.26	968.797	964.759	1132.12	1034.8	691.722	1025.76	998.299	1035.19	886.35	888.167	801.313	1244.65	1201.38	1271.37	850.014	747.732	880.544
Solyc01g095310.1	0.705795	1.38942	0.810752	18.7316	20.9528	15.7574	2.80022	0.967912	3.14173	88.2209	88.4791	38.7456	4.99222	0	1.95594	49.8578	61.1803	47.3268	3.1122	0.932963	1.61479	63.9898	39.2875	41.5291
Solyc01g095320.4	19034.5	16314.5	19698.1	6698.96	7648.93	8206.69	6500.68	4246.54	3485.68	45243.6	32128.8	20934.2	13916.3	13068.2	11814.4	32692	29378.8	31052.2	8714.79	4813.23	6922.72	62679.5	99887.8	61843.8
Solyc01g095330.2	945.724	1923.34	1319.5	696.881	732.079	601.938	370.617	202.539	519.365	5908.92	4824.34	4176.63	985.587	1038.28	663.757	3211.42	3057.75	2872.75	561.742	282.364	830.88	6039.25	5505.53	3113.15
Solyc01g095360.2	31.3566	22.4599	26.1596	59.7487	34.3901	43.7034	67.3771	65.9863	69.2274	13.3583	10.602	17.3943	51.6809	41.933	54.8272	57.7624	47.0641	66.0494	122.477	103.147	97.3324	34.4498	28.4605	24.8024
Solyc01g095370.3	302.203	373.918	391.464	313.62	321.062	319.601	405.133	440.904	552.386	929.535	891.295	848.351	450.333	469.709	446.707	466.255	409.681	403.145	544.63	629.318	618.248	1434.63	1629.44	1327.34
Solyc01g095390.3	20.9574	35.618	21.5086	54.5044	26.9128	54.6995	59.2709	63.9056	57.5766	66.2002	57.7849	51.4762	32.9179	34.8645	23.4819	24.0988	42.9506	28.8671	83.2506	73.6671	68.5747	102.943	132.926	133.014
Solyc01g095400.4	1008.98	1161.5	914.204	1177.64	1317.13	1102.5	780.657	828.16	859.66	1307.89	1263.16	1237.24	976.46	1040.4	1123.46	1385.19	1405.92	1082.12	774.989	747.238	787.881	1377.32	1386.69	1052.04
Solyc01g095410.3	2027.46	2298.14	2090.98	1548.56	1926.6	1719.46	1521.71	1661.01	1811.28	1694.69	1761.78	1688.74	2076.72	2197.42	2289.17	1894.95	1939.01	1816.19	1639.12	1618.78	1650.51	1839.38	1759.76	1290.15
Solyc01g095420.3	487.782	353.448	455.853	622.548	641.434	647.952	424.38	338.87	285.36	662.953	629.426	625.682	425.738	372.462	433.428	689.616	634.949	614.672	355.13	310.252	272.43	706.539	764.403	620.296
Solyc01g095430.3	973.186	820.927	767.854	410.666	625.253	464.605	7769.2	6626.84	5282.12	4089.97	4569.24	3671.61	574.948	794.45	679.096	749.387	597.634	642.472	9321.51	6865.87	6064.19	6297.91	6033.9	4277.27
Solyc01g095440.2	64.011	36.4203	66.9203	22.4208	32.5272	30.9355	0.707328	0	0	0	0	1.44652	26.2343	27.576	36.6762	44.1296	17.0289	55.8658	0.787653	2.81019	4.86206	3.2459	2.04	0
Solyc01g095450.4	40.0941	15.5175	67.2998	7.45675	3.90155	5.585	27.8345	39.9334	38.4351	7.45487	12.7619	2.91309	18.3415	15.6483	23.857	5.58052	5.00278	7.628	78.019	77.0765	58.5264	25.5386	35.2876	32.1702
Solyc01g095460.3	1112.32	1214.36	1113.42	1851.87	2024.26	2061.61	331.669	386.192	314.672	1342.68	1474.95	1379.88	885.835	859.061	920.518	1245.96	1366.9	1376.67	370.694	381.204	350.744	1257.59	1610.12	1285.33
Solyc01g095470.3	800.956	796.569	770.844	544.096	406.575	472.367	887.24	795.615	729.158	300.47	397.678	167.403	738.364	633.732	755.226	401.256	373.676	361.588	849.009	832.369	876.173	215	194.937	199.671
Solyc01g095480.4	504.222	352.092	406.879	561.515	609.833	670.258	406.027	409.644	325.953	375.274	413.294	444.697	321.575	373.725	363.039	465.936	460.679	574.047	375.724	326.208	288.663	425.948	556.641	548.309
Solyc01g095490.3	430.066	471.289	477.758	234.727	273.146	244.358	250.804	221.5	237.376	135.345	177.024	212.505	398.499	444.52	433.808	414.364	415.187	469.942	266.326	268.771	248.743	133.308	127.044	154.448
Solyc01g095500.3	57.5593	47.5821	67.6856	71.0202	48.3653	92.7346	16.9557	24.9536	15.0602	8.88067	25.3958	28.904	61.7273	61.7746	57.997	55.9564	100.185	72.782	51.1253	44.0061	48.6005	30.3624	20.4316	59.6083
Solyc01g095510.3	108.048	134.881	169.119	48.3665	59.8987	46.5226	172.707	179.288	146.938	65.9909	61.9317	49.8361	93.3863	116.615	115.227	89.7076	87.9525	80.6099	162.404	182.92	143.466	99.5798	75.8186	67.4376
Solyc01g095515.1	1.24763	4.86245	6.55752	1.28603	3.67314	1.40992	7.13179	8.70234	17.9979	3.90874	3.84582	2.51738	4.72743	9.10606	1.23064	2.61581	6.10718	0.825882	17.9366	14.8149	21.1949	0	2.56586	0.878375
Solyc01g095530.2	3829.82	4723.5	3166.27	1757.71	1445.76	2685.57	13544.3	10844.4	11002.6	4851.11	7688.5	8275.13	3515.87	3996.84	2173.86	974.45	1421.78	1966.61	19047.8	17179.4	15556.4	7678.15	8352.8	7566.55
Solyc01g095540.3	240.837	208.941	212.205	278.935	230.523	280.995	343.021	351.514	300.758	827.221	709.499	510.639	242.048	269.215	266.818	439.088	357.738	428.587	355.155	329.242	349.05	961.884	1055.56	886.921
Solyc01g095550.2	7.95443	7.12845	4.96622	4.95381	4.80102	8.04855	1.44689	2.81711	1.62329	0	2.14109	0	4.2002	5.16162	7.50609	4.94216	10.986	6.79303	0.809103	0.944756	1.63321	1.0382	0	0
Solyc01g095560.3	44.1983	41.4176	83.8843	17.5168	27.1982	32.1315	53.4709	41.9337	35.0607	7.30863	20.9807	24.2428	25.7908	30.6378	35.5745	37.4706	37.1438	44.7341	49.322	46.4993	46.6933	23.5301	34.4836	28.3198
Solyc01g095570.3	944.296	1166.54	959.201	732.753	734.378	623.634	819.721	939.003	906.731	574.822	572.606	639.553	1218.26	1516.14	1356.51	567.79	522.648	507.485	1084.23	1148.86	1169.31	728.262	559.959	578.77
Solyc01g095580.3	788.898	715.66	806.15	386.404	367.786	468.406	1108.25	977.597	739.36	636.791	503.139	674.018	690.259	662.011	638.069	336.073	391.506	388.898	927.968	888.994	824.751	597.036	647.1	667.334
Solyc01g095590.3	1021.3	703.367	832.521	777.727	763.718	963.974	833.452	707.804	557.766	269.149	289.903	215.88	855.241	696.083	826.867	862.167	821.243	857.455	709.12	737.636	574.425	296.762	337.238	345.597
Solyc01g095600.4	20.2777	14.2794	15.7462	49.5118	43.1086	58.8308	15.9481	16.8714	19.5189	13.5689	12.8591	13.266	27.969	9.01868	15.9104	31.4886	54.9146	55.2081	17.8435	14.182	11.4402	8.27547	14.8251	24.6059
Solyc01g095610.4	134.696	122.099	131.992	86.8126	111.107	102.668	204.362	235.914	230.893	400.433	258.4	259.433	76.5364	86.8162	83.1187	143.534	129.93	130.672	192.946	226.289	265.735	240.057	255.402	190.802
Solyc01g095620.3	2113.03	2496.42	2594.05	931.315	900.192	1073.37	1190.49	1126.46	1168.48	328.504	331.048	494.044	1772.72	1795.58	1845.03	1214.38	1103.37	1114.15	1369.52	1095.72	1188.57	381.402	449.802	483.54
Solyc01g095630.3	315.924	400.433	640.901	995.735	190.318	359.135	838.992	743.721	1271.66	467.971	522.101	926.194	822.856	621.457	279.199	154.233	417.019	284.085	759.805	694.707	1299.05	215.543	309.993	619.438
Solyc01g095640.2	0.57299	0	0.67855	0	0	0	2.60464	0	3.4747	5.88573	15.5442	14.4404	0.892359	0	0	0	2.05853	0	2.6878	0.837777	4.23694	12.564	7.19432	4.64219
Solyc01g095650.4	19.6497	20.7155	25.0105	5.00432	4.02741	5.48734	31.9567	30.2198	43.6489	1.46216	0	2.853	15.7575	21.3065	8.88894	6.24446	4.01536	3.37638	20.0467	22.3233	24.1553	2.2392	0	1.66563
Solyc01g095670.4	246.942	259.68	191.309	167.453	221.419	173.98	1179.33	1128.36	1039.13	951.89	821.915	676.82	245.149	280.029	293.993	172.643	137.939	117.934	1491.73	1326.29	1444.1	1275.2	986.53	865.398
Solyc01g095680.2	81.2562	110.916	74.4025	109.533	141.452	96.9569	216.367	184.53	308.015	547.782	409.284	407.39	72.2021	66.8184	72.1195	158.371	150.2	87.2221	134.367	176.304	231.995	421.825	283.502	228.163
Solyc01g095690.2	48.5607	41.4458	53.9052	22.2739	19.1352	11.2906	284.48	320.233	271.938	568.832	461.029	359.959	48.2163	54.066	53.274	121.595	87.8498	62.8613	236.332	279.972	264.855	932.254	932.675	459.944
Solyc01g095700.3	1242.73	1364.61	965.587	1392.5	2275.31	1800.08	1540.91	1816.36	932.674	4464.13	4335.15	5865.24	1015.21	1097.59	1007.34	2341.21	2116.53	3075.26	1273.98	1223.48	1149.16	7649.48	8601.16	6921.83
Solyc01g095710.3	495.084	395.729	708.397	807.155	877.927	771.423	513.037	527.031	725.195	1104.72	930.351	774.003	497.749	474.763	517.917	848.942	896.933	576.253	405.655	442.39	381.458	872.07	1058.35	965.129
Solyc01g095720.3	684.164	508.182	655.368	432.038	484.965	510.805	213.036	183.78	132.511	114.548	130.708	89.8857	456.004	582.537	603.972	284.665	282.577	370.299	167.807	145.579	153.604	171.844	210.627	128.791
Solyc01g095730.4	733.522	733.429	657.385	1235.64	1293.98	1174.3	760.362	745.335	681.95	1473.84	1270.64	1148.1	700.082	713.977	720.372	1174.02	1147.14	925.73	662.182	722.195	714.112	1052	1122.25	1358.21
Solyc01g095740.4	419.682	455.939	374.871	482.588	507.981	429.069	1270.85	1351.04	803.679	917.438	718.381	579.814	418.55	391.305	438.289	388.847	421.274	439.185	896.707	1023.45	676.873	718.422	690.785	820.654
Solyc01g095750.2	1679.48	1373.43	1059.71	1446.84	1498.46	1272.57	30.3583	29.1334	32.4375	43.632	59.9251	63.2422	1407.07	1812.95	1911.43	1396.5	1437.35	1469.67	61.4277	62.3337	66.9419	72.7883	56.543	127.266
Solyc01g095770.3	64.365	67.0145	85.2607	138.702	77.7644	67.6137	2.89418	1.87784	0.811755	0	0	0	107.797	77.4161	81.6149	31.5051	104.865	49.2504	0	0.944804	4.89984	1.03795	2.97213	0
Solyc01g095780.2	0.684046	0	0	1.26079	1.04898	0.766318	0.671538	1.00621	0	0	0	1.38914	0.729878	1.36738	0	0	1.00727	0	0	0	0	0	0	0
Solyc01g095790.4	1605.14	2103.52	1787.29	2479.34	2804.88	2090.6	2724.86	2184.3	1960.31	5232.86	4274.63	4227.51	1647.61	1762.7	1717.89	3755.12	3863.11	3068.11	2856.85	2608.59	2228.33	5502.7	5085.31	4432.58
Solyc01g095800.3	226.869	240.722	243.168	364.217	335.563	324.918	320.835	282.013	367.246	392.605	271.764	354.37	280.901	275.105	280.948	273.142	367.592	254.699	330.46	305.968	326.514	339.167	326.486	388.41
Solyc01g095810.3	74.9454	54.2882	60.8976	47.4262	48.7541	67.8615	1.40341	0.965801	0.787281	0	0	1.43764	61.2519	52.8527	63.3768	66.0214	53.1419	78.625	3.1209	0.933825	0	0	0	4.97936
Solyc01g095820.2	2.74359	2.69601	0	0	0	0.768165	0	0	0	0	0	0	1.45693	1.36358	2.05565	0	0	0	0	0	0	0	0	0
Solyc01g095830.3	67.1731	56.3135	43.4283	39.7953	31.3062	44.6054	0	0.953053	0	0	0	0	133.523	75.7848	105.312	53.3618	77.0685	68.6267	2.38102	0	1.62429	4.27669	2.02315	1.65129
Solyc01g095840.2	2.84967	19.6456	4.90356	1.2449	5.89849	3.17752	0	0	0	0	0	0	2.1244	1.31085	3.84967	4.34821	5.0071	4.23366	0	0	0	0	1.01703	0.826877
Solyc01g095860.3	49.2856	28.1432	44.2307	14.9255	13.7063	19.9052	0	0.953591	1.59637	0	0	1.45298	58.6576	40.5249	40.241	18.6176	16.0155	25.4151	2.37929	1.87763	0	0	5.06187	0
Solyc01g095880.1	0	0	0	0	2.16174	0	0	0	1.47087	8.40403	2.0353	0	0	1.39385	0	2.53304	1.00933	0.835272	0	0	0	5.03975	0	3.39658
Solyc01g095890.4	472.563	385.076	464.19	427.915	456.227	515.221	621.067	585.031	441.402	1136.35	860.743	783.134	371.309	335.435	369.152	446.615	531.931	497.929	453.505	443.002	441.733	807.391	835.697	941.29
Solyc01g095900.4	758.237	511.463	507.998	733.719	698.742	678.745	3588.91	3488.79	2455.84	5432.18	4012.15	2824.84	490.746	500.703	508.85	768.85	652.251	421.704	2359.65	2581.95	2602.02	3176.45	3362.35	3274.51
Solyc01g095930.4	0	0	0	0	0	0	0	0.944368	0.806653	49.4627	6.40403	0	0	0	0	0	0	0	0	0	0	34.6451	26.9653	0
Solyc01g095960.4	0	0	0	0	0	0	6.45581	0	0.804771	0	0	0	0	0	0	0	0.999891	0	4.00455	0	0	0	0	0
Solyc01g095970.3	519.596	560.742	554.085	459.343	505.433	438.128	346.885	394.027	399.737	564.968	456.276	717.291	586.287	580.223	671.881	512.604	472.332	495.958	389.655	408.289	499.931	358.559	273.129	347.892
Solyc01g095980.3	51.6307	72.065	51.7752	58.3795	60.3242	43.9428	275.364	214.458	268.015	188.15	157.562	94.8305	75.3913	78.1122	75.1864	68.7868	60.0166	49.173	278.551	264.342	341.653	153.692	138.752	111.272
Solyc01g095990.3	1419.17	1483.51	1580.7	1618.55	961.507	1064.56	1196.74	1146.07	1358.1	1418.34	1108.63	1494.46	1988.71	1757.1	1833.68	1369.63	1802.91	1258.08	1383.94	1349.74	1612.03	1548.51	1229.7	1429.01
Solyc01g096000.2	221.511	150.999	215.124	186.952	182.864	243.929	237.798	199.853	157.545	150.839	133.247	118.396	237.138	211.81	242.995	144.911	163.326	206.46	330.658	301.347	218.609	198.891	249.659	274.151
Solyc01g096010.4	407.851	335.515	320.944	368.347	395.153	470.622	662.443	669.736	497.1	904.973	648.888	512.064	342.286	284.853	332.872	391.485	331.236	336.574	484.023	561.754	412.567	615.858	676.423	595.118
Solyc01g096020.4	492.063	364.672	541.714	278.207	321.911	301.282	404.259	345.289	277.749	352.504	323.701	404.242	479.019	498.47	538.421	387.893	410.093	419.688	403.243	392.336	291.257	396.143	446.203	390.636
Solyc01g096030.4	178.637	161.126	200.327	255.109	210.24	210.092	221.416	214.064	185.089	539.035	404.701	398.895	174.29	127.732	184.795	340.991	332.569	315.884	167.521	199.357	179.664	580.162	595.38	478.499
Solyc01g096040.4	1390.6	1068	1181.64	2540.85	2029.87	2475.12	3428.82	3173.23	3208.01	922.623	1234.59	1422.21	1575.99	1510.37	1547.27	630.981	727.569	688.19	3040.42	2904.5	2910.45	1085.2	1381.02	1402.01
Solyc01g096050.4	197.369	219.502	255.71	344.319	254.547	383.838	414.403	335.334	321.309	541.852	695.746	763.642	266.761	225.876	232.78	281.11	434.467	355.77	377.707	373.135	382.13	544.329	657.22	747.845
Solyc01g096060.4	1400.44	1173.21	1256.24	1346.5	1262.41	1257.26	1369.15	1309.19	1076.3	889.082	740.853	697.9	1638.66	1231.66	1638.89	1333.35	1330.16	977.274	1288.6	1442.12	1281.4	777.371	657.784	630.598
Solyc01g096070.3	955.623	1215.27	1023.69	743.6	764.961	716.377	1189.32	1285.02	1089.93	621.866	684.205	429.461	1066.74	1089.9	900.42	440.643	524.066	518.215	1236.01	1170.24	1249.28	540.486	422.147	522.975
Solyc01g096080.3	315.589	284.169	466.56	112.128	195.357	235.455	309.547	280.16	218.051	192.462	198.967	183.589	305.74	295.652	304.353	325.14	280.506	382.548	283.27	255.643	247.892	228.657	254.26	196.187
Solyc01g096090.4	784.85	905.973	825.289	929.562	1306.86	824.279	575.77	903.141	856.602	670.788	918.695	1069.44	632.735	933.932	726.777	736.986	850.284	876.565	676.403	645.257	748.378	890.966	832.962	651.615
Solyc01g096100.2	1216.32	1529.74	1408.29	1675.44	1710.07	1407.93	1305.56	1474.73	1474.45	2007.88	2243.38	2144.77	1162.95	1038.13	1113.29	1223.38	1537.56	1371.75	1161.75	1178	1476.86	2452.48	2675.65	2550.05
Solyc01g096110.3	833.96	851.285	788.374	1175.56	1198.43	1078.85	768.06	840.37	869.07	2697.83	2229.96	1821.06	904.326	839.305	888.531	1489.16	1417.96	964.276	595.241	766.469	786.802	1860.86	1836.05	1936.56
Solyc01g096120.3	199.435	259.124	308.174	246.208	204.372	191.216	82.6104	86.6955	93.4826	102.717	152.979	127.962	265.573	254.714	229.654	175.579	284.238	254.188	83.3759	106.127	100.72	107.906	132.447	112.271
Solyc01g096130.3	425.269	512.207	538.668	414.017	579.783	506.908	421.017	437.129	472.361	1147.17	1130.27	1167.48	408.766	510.028	386.415	864.379	824.872	837.402	372.072	445.079	495.121	1557.52	1289.95	877.821
Solyc01g096140.3	90.8366	72.4744	80.9049	110.342	119.639	109.971	0	0.942629	0.808273	4.50306	6.4103	1.46705	123.498	76.3799	32.0666	95.2457	74.9478	112.023	3.22032	0.943291	1.63093	3.13811	4.98078	10.6869
Solyc01g096150.4	122.661	238.744	170.113	417.711	434.849	307.717	96.4982	119.341	213.372	478.515	513.494	436.881	220.321	235.82	207.649	495.294	466.031	438.186	170.855	155.244	257.31	568.159	491.26	222.942
Solyc01g096160.4	324.537	515.442	392.836	319.06	319.65	270.574	309.155	372.803	382.751	294.716	268.343	206.904	408.242	415.037	407.248	391.686	365.253	253.221	274.464	253.708	368.141	286.832	193.853	208.064
Solyc01g096170.4	6.51604	5.71009	5.79986	18.5688	17.2509	20.1427	8.6957	7.50097	7.31685	3.01451	2.14279	5.89433	4.19626	3.86628	2.80903	4.9399	4.9925	4.24657	16.214	3.78134	9.80463	4.14053	0	5.74218
Solyc01g096180.4	74.2163	105.433	89.2095	63.4538	90.2027	66.8268	71.7642	97.3797	115.591	132.273	123.095	104.513	78.5018	86.3635	65.2561	81.9452	64.0723	71.9962	87.9013	99.4664	94.148	93.3414	77.0662	112.363
Solyc01g096190.3	335.974	463.268	343.478	666.169	528.218	445.668	430.139	490.465	492.39	569.173	457.747	577.356	606.356	487.437	574.342	753.294	851.985	634.932	436.073	537.202	553.436	407.552	255.126	409.236
Solyc01g096200.4	407.278	377.248	380.1	826.813	801.256	704.55	368.945	425.146	355.022	1209.6	904.802	1018.61	475.991	427.108	432.085	1013.4	1204.13	779.44	324.245	306.986	378.251	686.954	657.338	731.681
Solyc01g096210.4	195.447	145.009	207.284	431.391	449.335	487.408	227.779	199.74	147.992	504.534	376.168	428.553	169.058	151.403	180.02	529.959	606.534	541.482	215.898	210.396	148.441	546.552	626.158	694.51
Solyc01g096220.3	236.695	161.5	207.713	124.46	166.931	188.389	112.12	123.304	109.869	11.8787	21.2097	18.8517	295.835	375.927	328.736	73.9003	103.133	132.956	264.09	284.183	217.417	34.4149	42.6606	77.699
Solyc01g096230.4	730.103	656.347	736.234	554.242	464.278	859.496	177.163	127.297	140.589	90.0379	145.274	189.197	762.901	727.756	685.97	454.627	661.572	711.988	251.881	209.382	213.625	126.653	137.533	339.558
Solyc01g096240.4	656.019	468.275	487.098	210.246	275.375	232.366	3080.05	2433.55	2201.94	2247.84	2143.99	1797.63	474.434	593.882	467.101	607.692	505.544	521.793	3662.81	2914.08	2727.44	3209.73	3366.77	2761.57
Solyc01g096250.2	238.513	182.883	219.469	47.2682	53.8669	66.8672	296.57	210.808	146.818	44.6163	57.3291	59.5571	196.504	260.211	236.755	65.1675	94.0951	73.7002	363.887	373.601	285.782	78.1859	83.0503	121.411
Solyc01g096260.4	7.82032	7.00082	9.78975	3.73733	6.90425	6.34342	796.712	818.196	605.166	229.521	311.196	435.216	14.8944	11.8234	14.4877	8.08125	9.01594	5.07829	1018.54	1009.58	910.648	487.395	569.576	602.571
Solyc01g096270.3	1241.46	1495.13	1246.51	1922.75	2140.87	1806.62	764.429	873.885	880.337	932.004	1246.34	1554.31	1541.59	1753.61	1559.28	1694.68	1673.82	2051.31	903.821	1027.19	1017.25	1377.93	1215.97	979.178
Solyc01g096280.2	204.585	327.997	216.155	178.58	160.357	117.918	100.755	69.8219	88.8166	5.99957	23.4924	5.86349	143.232	206.005	143.545	120.019	127.929	118.795	96.4882	123.522	156.513	29.3449	35.9098	59.2115
Solyc01g096290.4	3015.99	2838.76	2934.75	3413.68	3359.07	3417.23	2885.13	3364.62	3050.83	2214.25	2604.9	2999.11	3035.75	3594.01	3047.37	3410.55	2900.2	3717.02	3111.61	3214.11	2860.09	3866.27	3475.16	3533.04
Solyc01g096300.4	88.3679	77.1228	66.3092	111.395	108.222	114.455	55.8314	57.163	75.6535	58.8084	75.0197	84.0331	62.2229	70.8483	72.9797	72.8512	81.87	93.4319	55.9793	53.8962	55.5708	64.1082	57.3066	62.3296
Solyc01g096320.3	149.832	359.806	173.481	105.763	139.267	133.632	9.23467	21.9632	53.3977	20.8033	67.9059	10.1591	130.855	146.585	136.313	33.5253	55.0639	54.2069	6.33334	18.7654	6.4924	44.0089	159.254	8.26276
Solyc01g096330.2	1.36671	5.37108	2.36557	21.4392	10.5067	16.0782	0	0	3.76237	14.2475	6.18134	13.8768	5.11294	2.73763	4.13814	28.9718	31.2293	16.7781	5.17797	2.75031	3.17849	40.8364	17.5229	21.0704
Solyc01g096340.3	123.242	223.249	177.105	252.088	299.743	197.737	166.371	179.161	239.117	129.142	350.669	237.709	126.078	165.13	147.172	142.748	172.854	157.57	179.731	171.351	195.714	187.393	207.57	143.764
[truncated: 22,281 more rows]

## Sheet: Table S3
Table S3. Relative accumulation of metabolites preidentified control and heat-treated plants of both ecotypes.
AcaRC: Acaxochitlán roots control				QC: Quality control
AcaRH: Acaxochitlán roots heat
AcaLC: Acaxochitlán leaves control
AcaLH: Acaxochitlán leaves heat
CalRC: Calkiní roots control
CalRH: Calkiní roots heat
CalLC: Calkiní leaves control
CalLH: Calkiní leaves heat
Label		AcaRC	AcaRC	AcaRC	AcaRC	AcaRC	AcaRH	AcaRH	AcaRH	AcaRH	AcaRH	AcaLC	AcaLC	AcaLC	AcaLC	AcaLC	AcaLH	AcaLH	AcaLH	AcaLH	AcaLH	CalRC	CalRC	CalRC	CalRC	CalRC	CalRH	CalRH	CalRH	CalRH	CalRH	CalLC	CalLC	CalLC	CalLC	CalLC	CalLH	CalLH	CalLH	CalLH	CalLH	QC_Total	QC_Total	QC_Total	QC_Total	QC_Total
Sample	ID	Sample 1	Sample 2	Sample 3	Sample 4	Sample 5	Sample 1	Sample 2	Sample 3	Sample 4	Sample 5	Sample 1	Sample 2	Sample 3	Sample 4	Sample 5	Sample 1	Sample 2	Sample 3	Sample 4	Sample 5	Sample 1	Sample 2	Sample 3	Sample 4	Sample 5	Sample 1	Sample 2	Sample 3	Sample 4	Sample 5	Sample 1	Sample 2	Sample 3	Sample 4	Sample 5	Sample 1	Sample 2	Sample 3	Sample 4	Sample 5	Sample 1	Sample 2	Sample 3	Sample 4	Sample 5
1-[(2,4-dimethoxy-3-methylphenyl)methyl]-4-(2-pyridinyl)piperazine	CHEBI:104213	1.75172	2.53419	1.04725	2.64798	2.75471	1.93489	2.95708	2.16	2.13356	3.06395	6.29467	2.21816	2.56186	4.279	2.92069	7.13673	6.85312	8.72318	3.74777	3.17907	7.17408	8.27732	4.5581	5.1224	5.52095	4.97265	5.4634	3.61337	5.37065	4.54462	7.06698	10.6152	7.23386	12.0011	8.12842	11.3913	8.01221	4.57828	6.10041	13.9413	4.64496	3.9442	3.61257	3.38784	5.07414
1-[5-(2-furanylmethylamino)-3-phenyl-1,2,4-triazol-1-yl]-2-phenylethanone	CHEBI:104917	1.58122	2.16871	1.77344	2.5857	2.52354	1.92337	1.57063	1.99111	2.54129	3.05231	0.230138	0.293803	0.297717	0.411001	0.229587	0.121822	0.251129	0.146694	0.297771	0.565769	4.09986	3.64544	6.82203	3.26257	3.88926	5.66766	5.86417	4.88089	5.80473	4.82664	0.543276	0.426202	0.461884	0.384385	0.401367	0.628529	0.53982	0.592348	0.577679	0.616385	1.31424	1.20379	0.765761	1.4076	1.12448
LSM-17341	CHEBI:105980	0	0.840761	0.479761	0.727081	0.989373	0.834267	1.34107	1.323	1.57051	1.15225	0.348795	0.201485	0.299405	0.19711	0.273621	0.339689	0.338136	0.162424	0.168025	0.326601	6.04963	8.39661	4.12966	2.29251	4.25708	7.88155	6.78308	8.6111	8.64298	7.01579	0.507059	0.658295	0.531835	0.668721	0.704517	0.510883	1.0878	0.681036	0.717055	1.34643	1.40261	2.59379	1.92469	2.7266	2.4741
N-(4-acetylphenyl)-2-[(4-oxo-1H-quinazolin-2-yl)thio]butanamide	CHEBI:107216	31.247	13.9427	14.6832	13.542	16.4791	10.29	19.2942	17.2809	9.531	15.4803	4.70691	7.00407	7.95957	7.5838	17.4649	10.1266	13.2363	15.0084	7.61123	11.2438	7.43496	9.93449	11.2535	6.76642	10.282	7.61792	8.41889	5.47312	12.925	16.0671	6.22081	5.72081	5.98252	3.61905	4.3953	5.9327	5.38839	6.29141	6.17286	7.88487	2.4563	5.14901	5.75166	1.51866	5.63691
6-amino-5-cyano-4-(2,4-dimethoxyphenyl)-2-(2-ethoxy-2-oxoethyl)-4H-pyran-3-carboxylic acid ethyl ester	CHEBI:107738	1.15375	0.82069	0.77618	1.25548	1.55441	0.723928	0.69971	0.36933	1.12691	0	20.8549	22.8547	32.8852	25.7994	28.0154	17.6546	16.4628	15.2903	24.533	11.44	2.97758	2.88719	2.58083	1.36482	5.32929	3.70295	2.7662	2.84932	3.72713	4.48492	35.4922	26.345	40.7241	29.8694	26.268	18.6341	20.9615	26.2283	24.8737	24.8445	17.2351	14.9351	18.3812	17.3496	15.0173
1-[1-ethyl-6-methyl-4-(4-phenyl-1-piperazinyl)-2-sulfanylidene-5-pyrimidinyl]ethanone	CHEBI:108232	15.1898	6.25645	6.72698	6.23613	8.89979	6.19638	8.24115	8.08548	6.80124	9.10862	6.30044	2.99718	2.08437	3.96096	7.23627	4.48373	6.25969	8.00297	3.18912	5.12759	4.70442	5.16457	6.32994	2.79391	6.49359	3.69965	6.01827	3.26291	6.87949	9.3983	2.24551	3.05418	2.00481	5.63161	2.84612	3.54569	3.29844	3.10646	4.9907	4.3333	6.70688	3.68378	3.71054	0.831289	3.08349
2-[[2-[(2-fluorophenyl)methoxy]-3-methoxyphenyl]methylamino]phenol	CHEBI:108515	1.08693	1.35098	1.63815	1.53789	1.67111	1.07247	1.32541	0.565698	1.45727	0.663614	0.930382	1.7973	1.65514	1.49948	1.14522	1.59264	1.88348	1.9913	1.38425	2.51272	1.34738	1.23617	1.46742	2.11537	1.51087	2.01486	1.48864	1.97131	1.34406	1.39087	1.36028	1.00374	1.24873	0.496308	0.845914	1.19005	0.998362	1.22594	1.55553	0.969631	0.495117	1.15048	1.12425	0.796655	0.847139
(5R,6R,9R)-14-[[anilino(oxo)methyl]amino]-N-(3,5-dimethyl-4-isoxazolyl)-5-methoxy-3,6,9-trimethyl-2-oxo-11-oxa-3,8-diazabicyclo[10.4.0]hexadeca-1(12),13,15-triene-8-carboxamide	CHEBI:110709	0.342155	0.843411	0.255998	0.986701	0.344416	0.221251	0	0	0.430907	0.375194	92.2618	77.134	67.6656	125.853	68.58	130.279	144.655	179.64	111.802	133.802	5.03989	3.47468	2.56345	0.999236	3.2762	2.07031	2.88914	2.59999	4.00742	2.57145	103.316	132.605	81.7245	81.9339	88.3984	158.812	118.274	93.4176	106.708	153.045	71.6596	51.2615	58.101	77.1896	62.903
LSM-24504	CHEBI:113094	4.64191	2.16216	1.47782	1.31904	4.69854	1.61845	2.58028	3.99518	0.649073	1.80251	23.702	22.8545	23.324	32.3117	34.7907	22.4832	20.3875	26.1761	16.934	18.8373	3.25033	5.27192	3.57512	1.71333	5.08165	2.63755	4.69237	3.44029	3.83693	6.72711	26.2569	25.6856	26.3954	24.2511	24.9944	23.7744	19.0829	18.4729	17.12	26.8943	13.5561	14.9557	17.4582	20.144	20.3413
3-(4-tert-butylphenyl)-1-[[(8S,9R)-6-[(2S)-1-hydroxypropan-2-yl]-8-methyl-5-oxo-10-oxa-1,6,13,14-tetrazabicyclo[10.2.1]pentadeca-12(15),13-dien-9-yl]methyl]-1-methylurea	CHEBI:113274	0	0	0	0	0	0	0	0	0	0	15.4574	19.8673	24.8675	12.7674	12.6945	8.98584	6.25147	5.11839	11.5318	3.15064	0.1241	0	0	0	0.45667	0.355486	0	0	0	0.237388	45.7782	34.1904	69.9701	44.5987	32.7088	22.7673	30.8847	32.8459	44.6363	31.5778	19.822	17.3502	24.9881	11.6094	10.1003
4,8-dimethyl-1-(phenylmethyl)-3H-1,5-benzodiazepin-2-one	CHEBI:114315	7.72948	19.7746	15.1571	26.5291	6.9054	39.9801	14.1893	10.9295	55.4095	45.0029	0.434656	0.558674	3.78151	0	0	0.698282	0	0	1.59751	0	8.34815	1.7669	0.107837	0.423818	21.1163	2.43283	1.5979	0.795923	3.76826	1.18418	0	0.1427	0	0	0	0	0	0	0	0.398625	3.45248	4.19796	2.03584	4.04746	3.03216
1-(4-ethoxyphenyl)-3-[(1,3,3-trimethyl-2-indolylidene)methyl]pyrrolidine-2,5-dione	CHEBI:115679	0	0	0	0	0	0	0	0	0	0	3.03693	3.46139	3.61052	2.34304	2.80028	1.20405	0.583246	0.38169	1.19431	0.623093	0	0	0	0	0	0	0	0	0	0	3.51837	3.02905	4.9091	4.75284	3.77523	1.11972	1.1804	1.69592	1.82815	1.9259	1.17228	0.936307	0.805146	0.802313	1.2037
N-[(5R,6S,9S)-5-methoxy-3,6,9-trimethyl-8-[2-(4-morpholinyl)-1-oxoethyl]-2-oxo-11-oxa-3,8-diazabicyclo[10.4.0]hexadeca-1(12),13,15-trien-14-yl]propanamide	CHEBI:115945	0	0	0	0	0	0	0	0	0	0	8.73971	4.94571	3.43247	7.46167	4.61994	6.85181	6.19017	8.9277	2.26048	4.99536	0	0	0	0	0	0	0	0	0	0	3.59749	4.89235	1.51572	4.40628	4.44842	8.97655	4.98092	3.57623	4.42041	9.67612	2.47733	2.31483	3.18767	3.03003	3.46452
[truncated: 496 more rows]
